# Supplementary material for: Effect of immune cells and plasma metabolites on inflammatory bowel disease: Two-sample Mendelian randomization study and mediation analysis
Source: Medicine (Baltimore). 2025 Nov 28;104(48):e46116. doi: 10.1097/MD.0000000000046116 (PMC12662426; doi:10.1097/MD.0000000000046116)
Supplement: Supplementary file 1 [file medi-104-e46116-s001.xlsx]

## Sheet: Table S1
Supplementary Table S1. IVs used for MR analysis of Immune cells to Inflammatory bowel disease (P<1.00E-05)
NO.	Exposure	SNP	Effect allele	Other allele	Immune cells beta	Inflammatory bowel disease beta	Immune cells se	Inflammatory bowel disease se	Immune cells pval	Inflammatory bowel disease pval	R2	F
1	IgD- CD27- %lymphocyte	rs111407982	T	C	-0.1612	0.0546965	0.03377	0.0243	1.87499e-06	0.0243899	0.00619389	22.7735
		rs113442137	A	G	-0.2734	-0.0296039	0.0574	0.0385	1.97301e-06	0.4421	0.00616709	22.6744
		rs12654363	T	C	-0.2241	-0.0310986	0.04812	0.04	3.31398e-06	0.4364	0.00589736	21.6768
		rs185621536	T	C	-0.3248	-0.332205	0.07016	0.1726	3.79997e-06	0.05432	0.00582785	21.4198
		rs191610741	T	C	-0.3731	0.00249688	0.08152	0.047	4.87304e-06	0.9582	0.00569685	20.9356
		rs1978170	G	A	-0.113	0.0130954	0.02548	0.0179	9.38793e-06	0.4657	0.00535084	19.6571
		rs2250246	G	A	0.1325	-0.0259016	0.02454	0.0171	7.13296e-08	0.1298	0.00791092	29.137
		rs2789568	C	T	-0.2462	-0.0167981	0.04816	0.0222	3.32897e-07	0.4494	0.00709747	26.1195
		rs35574803	C	T	-0.3044	0.0490957	0.05397	0.0563	1.83101e-08	0.3828	0.00862612	31.7941
		rs4810485	G	T	0.317	-0.0716972	0.02622	0.019	4.97966e-33	0.000157398	0.0384434	146.088
		rs4941188	A	G	-0.1285	0.0227981	0.02642	0.0187	1.20401e-06	0.2216	0.00642885	23.643
		rs7260348	C	T	-0.2227	-0.0192044	0.04722	0.0372	2.49799e-06	0.6053	0.00604711	22.2306
		rs7606024	A	T	-0.1469	-0.00500249	0.03041	0.0247	1.42498e-06	0.8392	0.00634222	23.3224
		rs77114347	T	A	-0.239	0.0325955	0.05358	0.0296	8.41608e-06	0.2704	0.00541286	19.8862
		rs77126700	C	T	0.3695	0.0137035	0.08021	0.1299	4.22698e-06	0.916	0.00577101	21.2097
		rs78756830	C	T	0.4221	-0.0205964	0.08746	0.0891	1.45301e-06	0.817	0.00633064	23.2795
		rs78763642	A	G	-0.3442	0.0308007	0.07449	0.0343	3.96798e-06	0.3706	0.00580618	21.3397
		rs807894	G	T	0.114	-0.0270995	0.02536	0.0175	7.13198e-06	0.1212	0.00549682	20.1964
2	Activated Treg AC	rs10515986	G	A	0.1569	0.0186019	0.035	0.0251	7.65403e-06	0.4603	0.00586728	20.0842
		rs113435341	G	A	-1.414	-0.0579009	0.2277	0.0691	5.87801e-10	0.4026	0.0111986	38.5405
		rs11593335	T	A	-0.1265	-0.00059982	0.02623	0.021	1.48201e-06	0.9782	0.00678439	23.245
		rs12626270	T	C	0.1817	-0.00869772	0.03912	0.0254	3.55402e-06	0.7326	0.00629582	21.5604
		rs138915779	A	C	-1.288	-0.134297	0.2345	0.0736	4.23204e-08	0.0682402	0.00878209	30.1502
		rs139138505	G	C	-0.6234	-0.105602	0.1355	0.0581	4.38097e-06	0.0690494	0.00617798	21.1544
		rs142987815	C	T	-0.4526	0.0204987	0.09903	0.0987	5.05406e-06	0.8355	0.00609709	20.8757
		rs145600407	T	C	-0.4684	-0.0817959	0.1035	0.1397	6.25e-06	0.5582	0.00597904	20.4691
		rs146746694	A	G	0.5526	-0.0164953	0.1249	0.0578	9.98803e-06	0.775001	0.00571597	19.5633
		rs148991751	C	A	-2.9	-0.138004	0.633	0.0657	4.78101e-06	0.0356697	0.00612636	20.9765
		rs17509082	A	C	0.1467	0.0172995	0.03297	0.0219	8.952e-06	0.4284	0.00578079	19.7864
		rs34596162	C	T	0.2633	0.0703044	0.0593	0.0688	9.29694e-06	0.3062	0.00575662	19.7032
		rs62489142	C	G	-0.5075	-0.0117993	0.1132	0.0464	7.63695e-06	0.8	0.00586822	20.0874
		rs66939386	G	A	-0.1186	0.00280393	0.02662	0.0174	8.75205e-06	0.8706	0.00579578	19.838
		rs6901124	T	C	0.9001	0.114203	0.1901	0.0555	2.27499e-06	0.0394703	0.00654109	22.4059
		rs8064831	T	C	-0.1164	-0.0170953	0.02611	0.0207	8.58005e-06	0.4089	0.00580293	19.8626
3	T cell %lymphocyte	rs10512469	T	C	-0.2345	0.0030952	0.03229	0.0215	4.60999e-13	0.8852	0.0141711	52.7124
		rs10868215	C	T	-0.1205	0.017197	0.02509	0.0177	1.62701e-06	0.3331	0.00624746	23.0535
		rs11620475	C	G	0.2409	0.0368043	0.05322	0.0326	6.15304e-06	0.2582	0.00555338	20.478
		rs11870294	C	A	0.1234	0.0248051	0.02715	0.0179	5.68997e-06	0.1657	0.00559892	20.6469
		rs149528313	A	G	0.3387	0.1134	0.0677	0.0882	5.938e-07	0.1985	0.00677568	25.0159
		rs1874323	C	T	-0.157	-0.00720399	0.03445	0.022	5.38704e-06	0.743	0.00562888	20.7579
		rs241580	G	A	-0.2806	-0.0136958	0.06288	0.031	8.36007e-06	0.6591	0.00539823	19.9028
		rs28832872	C	T	0.2948	0.143305	0.06523	0.0258	6.38396e-06	2.76802e-08	0.00553607	20.4138
		rs34147569	C	T	0.1298	0.0300984	0.02927	0.022	9.50495e-06	0.1709	0.00533132	19.6547
		rs4701789	G	C	0.1497	-0.0044003	0.03178	0.023	2.58e-06	0.8496	0.00601132	22.1768
		rs4758148	G	A	-0.2706	0.0255024	0.05918	0.0382	4.97302e-06	0.5044	0.00566618	20.8963
		rs55972028	T	C	0.1697	0.0639039	0.03719	0.0348	5.16702e-06	0.0666193	0.00564295	20.8101
		rs62096695	G	T	0.3394	-0.0332026	0.0756	0.0591	7.37293e-06	0.574	0.00546328	20.1439
		rs735609	T	G	0.2301	0.0226026	0.04345	0.0333	1.25101e-07	0.4972	0.00758576	28.0296
		rs7864642	T	G	0.2854	0.00259663	0.05679	0.043	5.23902e-07	0.9509	0.00573383	21.1472
		rs9916257	T	G	0.1918	0.0301023	0.02391	0.0171	1.40508e-15	0.0777302	0.0172361	64.3134
4	CD8br NKT AC	rs1008425	G	A	0.1228	0.00460057	0.0275	0.019	8.19993e-06	0.8105	0.00543045	19.9294
		rs1077381	T	C	0.1155	0.0147014	0.02547	0.0167	6.03198e-06	0.3763	0.00559934	20.5527
		rs115889733	A	G	0.2065	-0.0178992	0.04649	0.041	9.21298e-06	0.661899	0.00537341	19.7189
		rs11658693	G	A	-0.2038	-0.0672006	0.03962	0.0304	2.84499e-07	0.02732	0.00719306	26.4449
		rs117122100	T	C	-0.4686	-0.197001	0.1039	0.1228	6.62796e-06	0.1087	0.00553899	20.3299
		rs12224032	G	C	0.1477	-0.0140015	0.03079	0.0215	1.68702e-06	0.5146	0.00626157	22.9987
		rs12422853	A	G	0.1113	0.018704	0.02489	0.0194	8.02602e-06	0.3343	0.00544551	19.9849
		rs12792298	T	C	-0.3155	-0.00700447	0.06667	0.0704	2.30298e-06	0.9208	0.0060947	22.3821
		rs12940345	T	C	0.1138	-0.00260339	0.02473	0.0173	4.33102e-06	0.8787	0.00576494	21.164
		rs1325907	A	G	-0.1298	-0.00230265	0.02573	0.0167	4.72803e-07	0.8913	0.00692027	25.435
		rs144156455	C	T	0.3176	-0.0598997	0.06734	0.0951	2.48897e-06	0.528901	0.00605406	22.2319
		rs17448682	T	C	0.142	-0.00260339	0.0313	0.02	5.89794e-06	0.896	0.00560424	20.5707
		rs2041561	C	G	0.1523	-0.00619918	0.03234	0.0206	2.59e-06	0.7627	0.00603614	22.1657
		rs2074023	T	C	-0.1237	-0.0421041	0.02486	0.0191	6.76099e-07	0.0277703	0.00673398	24.7457
		rs34575510	T	C	0.2742	0.0418039	0.05762	0.0351	2.03002e-06	0.2336	0.00616273	22.6334
		rs4235317	T	C	-0.1251	-0.000900405	0.02718	0.0246	4.31897e-06	0.9703	0.00576731	21.1728
		rs4745010	G	A	0.1325	-0.011296	0.02737	0.0257	1.34602e-06	0.6598	0.00637637	23.4231
		rs55699240	C	G	0.1451	0.0147014	0.03161	0.0191	4.57499e-06	0.4428	0.00573663	21.0595
		rs593435	T	C	0.1122	0.0212036	0.02497	0.0167	7.24903e-06	0.2038	0.00549824	20.1795
		rs60553229	A	G	-1.538	-0.176105	0.32	0.0865	1.59801e-06	0.0418302	0.00628555	23.0874
		rs61944019	A	G	-0.7438	0.0121953	0.164	0.047	5.96197e-06	0.7958	0.00560086	20.5583
		rs7003580	T	C	0.1169	0.00740253	0.02495	0.0172	2.88802e-06	0.6663	0.00597523	21.9407
		rs73109444	T	C	0.34	0.00730327	0.075	0.043	6.01395e-06	0.8646	0.00559587	20.5399
		rs78099351	C	A	0.3468	0.0916001	0.0761	0.047	5.35402e-06	0.0512201	0.00565452	20.7563
		rs78268116	T	C	-0.3964	-0.0302015	0.0389	0.0497	4.6505e-24	0.543	0.0276478	103.784
5	CD28+ CD45RA+ CD8dim AC	rs1005513	C	T	0.12	-0.011296	0.02541	0.0187	2.45002e-06	0.5474	0.00650161	22.2894
		rs10875036	C	T	-0.1218	0.00709511	0.02593	0.0207	2.73602e-06	0.732399	0.00643261	22.0513
		rs112637846	A	C	3.334	0.174802	0.5986	0.0524	2.75797e-08	0.000849904	0.00902034	31.0029
		rs113098887	A	C	3.627	0.0697965	0.7884	0.0682	4.38299e-06	0.3061	0.00617182	21.1518
		rs114437347	C	G	3.498	-0.00130085	0.739	0.0853	2.30102e-06	0.9875	0.00653139	22.3921
		rs115376296	C	T	0.9633	0.0197028	0.2113	0.1566	5.29798e-06	0.9001	0.00606155	20.7716
		rs11579717	A	G	1.176	0.0654974	0.1662	0.0509	1.76889e-12	0.1982	0.0131924	45.9617
		rs116794175	C	T	1.018	0.0103029	0.1715	0.1514	3.23303e-09	0.9459	0.0102329	35.2138
		rs117403703	C	T	3.552	0.0766975	0.785	0.0727	6.22702e-06	0.2909	0.00597181	20.4622
		rs117513254	G	C	1.37	0.0594953	0.2927	0.0786	2.96101e-06	0.4493	0.00638724	21.8948
		rs117733745	A	T	4.225	0.0687982	0.9315	0.0704	5.95306e-06	0.3285	0.00600032	20.5605
		rs12712610	G	A	0.1631	-0.037604	0.02442	0.0223	2.82293e-11	0.0915799	0.0129202	44.5822
		rs12907798	T	C	-0.1409	-0.00110061	0.03043	0.0238	3.78704e-06	0.9647	0.00625165	21.4271
		rs13243221	G	T	3.637	0.0557982	0.7844	0.0591	3.68299e-06	0.3458	0.00626875	21.486
		rs1341624	T	C	0.3324	0.0556996	0.07207	0.0406	4.11604e-06	0.17	0.00620313	21.2597
		rs138298107	T	C	0.9379	0.0446961	0.2012	0.0774	3.23802e-06	0.562999	0.00633574	21.7171
		rs138960714	C	A	2.077	0.0899028	0.4504	0.0974	4.12696e-06	0.3561	0.00620119	21.2531
		rs139618773	A	G	1.428	0.00819632	0.3057	0.0692	3.093e-06	0.9053	0.00636201	21.8077
		rs140816141	A	G	2.219	-0.0117993	0.5005	0.0908	9.57194e-06	0.897	0.00573468	19.645
		rs141049772	C	T	2.128	0.0501992	0.4805	0.0763	9.73195e-06	0.5106	0.00572222	19.6021
		rs144591335	G	A	3.931	0.0369026	0.8878	0.11	9.84306e-06	0.737199	0.00571985	19.5939
		rs145827119	T	C	5.042	0.1901	1.068	0.0901	2.45997e-06	0.0347496	0.0064973	22.2745
		rs146985291	G	A	6.548	0.2769	1.434	0.1245	5.15905e-06	0.02613	0.00608094	20.8384
		rs149948027	T	C	3.192	0.0210959	0.7035	0.1229	5.90201e-06	0.8636	0.00600458	20.5751
		rs182236332	G	A	4.616	-0.145398	1.03	0.1344	7.68493e-06	0.2792	0.00585876	20.0725
		rs184082746	C	T	3.826	0.00250313	0.8172	0.0926	2.95298e-06	0.9788	0.00639071	21.9068
		rs192475369	T	A	5.687	-0.294802	1.277	0.1453	8.67801e-06	0.0424502	0.00578582	19.8212
		rs1948650	G	A	-0.1189	-0.018596	0.02586	0.0188	4.42904e-06	0.3215	0.00616483	21.1277
		rs2185480	T	A	0.8456	0.00619918	0.1708	0.022	7.69804e-07	0.778501	0.00714073	24.4962
		rs35471013	T	C	-0.239	-0.0185001	0.05133	0.0367	3.36302e-06	0.6137	0.0063212	21.667
		rs35884179	A	G	-0.3532	-0.00470103	0.07162	0.0476	8.57591e-07	0.9212	0.00708574	24.3062
		rs468979	C	T	0.1195	-0.0254046	0.02587	0.0174	4.018e-06	0.1441	0.00622204	21.3249
		rs541367304	A	G	2.141	-0.126902	0.2281	0.0811	1.10306e-20	0.1173	0.0251999	88.0497
		rs56112048	A	C	-0.1157	-0.00450011	0.02368	0.0202	1.085e-06	0.8255	0.0069562	23.8588
		rs574807	A	G	-0.1044	0.0010994	0.02294	0.0168	5.47394e-06	0.9488	0.00604064	20.6995
		rs61038907	A	C	0.1398	-0.0253999	0.02509	0.0175	2.72101e-08	0.1469	0.00902766	31.0283
		rs62229786	A	G	-0.3021	0.0239021	0.06636	0.0526	5.50503e-06	0.6494	0.00604444	20.7126
		rs7096922	G	A	1.253	-0.0222017	0.2725	0.0677	4.39198e-06	0.7435	0.00616572	21.1307
		rs72763382	G	A	-0.4449	0.0701972	0.09964	0.063	8.25905e-06	0.2652	0.005816	19.9252
		rs73193728	C	T	0.2069	0.0683003	0.04657	0.0434	9.19708e-06	0.1155	0.00575839	19.7267
		rs74577787	T	C	3.341	0.061302	0.5986	0.0778	2.58399e-08	0.4311	0.00905791	31.1333
		rs7530076	A	G	-0.3874	-0.0603022	0.07271	0.064	1.06101e-07	0.3464	0.00826093	28.3711
		rs7557121	T	C	-0.1308	-0.0135007	0.02599	0.0181	5.07306e-07	0.4566	0.00737713	25.3133
		rs76313555	T	C	0.5934	-0.0259026	0.1201	0.0531	8.24404e-07	0.6256	0.00711229	24.398
		rs77935824	G	A	3.776	0.0575973	0.8468	0.093	8.48907e-06	0.5361	0.00580064	19.8723
		rs78905646	A	G	0.3781	-0.000900405	0.07295	0.0555	2.323e-07	0.9866	0.00782084	26.8477
		rs79827501	T	G	-0.2254	0.0964005	0.04283	0.0434	1.508e-07	0.0262301	0.00806115	27.6794
		rs80172536	C	G	0.2289	-0.0453949	0.05146	0.0885	8.92011e-06	0.6079	0.00577216	19.7741
		rs80194890	G	T	4.583	-0.0830996	1.034	0.0902	9.5971e-06	0.3568	0.00573143	19.6338
6	CD25 on IgD+ CD38br	rs10765088	A	G	-0.1198	-0.005103	0.02428	0.0177	8.33892e-07	0.773101	0.00661497	24.332
		rs11616609	T	G	-0.1207	-0.00429923	0.02541	0.0191	2.10199e-06	0.8225	0.00613376	22.5511
		rs12341626	C	T	-0.1597	-0.0235993	0.03463	0.0254	4.09996e-06	0.3523	0.00578335	21.2553
		rs145198352	C	T	-0.4484	0.00769957	0.09962	0.0589	6.96594e-06	0.8957	0.00551102	20.2489
		rs2566772	A	G	0.4644	0.0267977	0.1041	0.0431	8.33201e-06	0.5348	0.00541401	19.8905
		rs3793662	T	C	-0.1813	-0.0437011	0.02898	0.0217	4.37895e-10	0.0437603	0.0105918	39.1166
		rs4129608	G	A	-0.1638	0.00110061	0.03459	0.0235	2.27101e-06	0.9624	0.00609628	22.4124
		rs4721574	A	G	0.1486	0.0161981	0.02746	0.0187	6.697e-08	0.3853	0.00794631	29.2684
		rs6092493	G	A	-0.1116	-0.00740253	0.02475	0.0174	6.68806e-06	0.672201	0.00553049	20.3208
		rs62626323	A	C	0.349	0.0467023	0.03994	0.0367	3.53671e-18	0.2041	0.0204575	76.3127
		rs6550133	C	T	-0.1637	-0.0636975	0.0318	0.0247	2.74202e-07	0.009846	0.00719615	26.4853
		rs709589	T	C	-0.2486	-0.0285024	0.03091	0.0272	1.18987e-15	0.2951	0.0173853	64.6497
		rs8044922	T	C	0.2506	-0.0202027	0.05588	0.0484	7.56101e-06	0.676401	0.00547092	20.1007
		rs9596941	G	T	0.2115	0.0430954	0.04491	0.0381	2.585e-06	0.2588	0.00602978	22.1665
7	CD25 on IgD+ CD38dim	rs11051398	T	C	-0.123	0.0182033	0.02607	0.018	2.48897e-06	0.3107	0.00605017	22.248
		rs111741355	A	G	-2.854	-0.274805	0.5728	0.0874	6.54892e-07	0.00167101	0.00674278	24.8121
		rs112043339	T	C	-0.4991	0.1616	0.1126	0.1263	9.55608e-06	0.2005	0.00534375	19.6364
		rs11615354	T	C	0.19	0.0691995	0.0403	0.0438	2.49799e-06	0.1143	0.00604144	22.2157
		rs116525939	C	T	0.954	-0.295501	0.2076	0.1938	4.469e-06	0.1273	0.00574138	21.1059
		rs116970311	A	C	-1.057	-0.0408012	0.235	0.0914	7.06806e-06	0.6553	0.00550166	20.2198
		rs117156856	A	C	1.252	-0.0323992	0.268	0.0865	3.09999e-06	0.708401	0.00593239	21.8123
		rs117382470	T	C	1.143	0.224902	0.253	0.0736	6.47993e-06	0.00224802	0.00555021	20.3992
		rs144941792	T	G	0.2117	-0.0377953	0.04191	0.0543	4.61902e-07	0.4866	0.00692886	25.5017
		rs146720368	T	C	0.9178	-0.0263029	0.1934	0.053	2.15001e-06	0.6204	0.00612057	22.5084
		rs147487472	A	C	0.4191	0.0898955	0.06162	0.0425	1.19812e-11	0.0341602	0.0124913	46.2332
		rs149662107	A	G	-0.9269	-0.0579999	0.1592	0.0799	6.267e-09	0.467599	0.00918433	33.8799
		rs34351616	G	A	-0.2632	0.0176956	0.05587	0.0371	2.54302e-06	0.632501	0.00603201	22.1808
		rs35704968	C	T	-0.353	-0.0943006	0.07958	0.0477	9.46194e-06	0.0480596	0.00535163	19.6655
		rs3793662	T	C	-0.1575	-0.0437011	0.02958	0.0217	1.07399e-07	0.0437603	0.00769283	28.3353
		rs4869953	G	A	-0.1265	-0.0218006	0.02541	0.0179	6.69607e-07	0.2236	0.00673152	24.7705
		rs59757547	C	T	-0.1149	0.0041988	0.02559	0.0179	7.36105e-06	0.8149	0.0054826	20.1494
		rs62206862	G	C	-1.161	0.0605996	0.2449	0.0714	2.22101e-06	0.3962	0.00610803	22.462
		rs62626323	A	C	0.5433	0.0467023	0.04021	0.0367	1.25285e-40	0.2041	0.0475477	182.463
		rs709589	T	C	-0.1507	-0.0285024	0.03159	0.0272	1.90301e-06	0.2951	0.00618455	22.7452
		rs72944931	G	A	0.4742	0.0561049	0.1056	0.0708	7.33398e-06	0.4285	0.00548381	20.1538
		rs76687530	T	C	-0.194	-0.0121029	0.04068	0.0251	1.93798e-06	0.628901	0.00618051	22.7302
		rs8028696	T	C	0.131	0.0010994	0.02766	0.019	2.26501e-06	0.9528	0.00609618	22.4182
		rs9425892	C	T	-0.2829	0.0652961	0.05977	0.0577	2.29097e-06	0.2578	0.00608866	22.3904
8	CD27 on IgD+ CD24+	rs10833056	C	T	0.1222	-0.0125015	0.02627	0.0229	3.43503e-06	0.5836	0.00588374	21.6264
		rs11086984	T	C	0.1911	0.0311013	0.03505	0.0304	5.26999e-08	0.3063	0.00806533	29.7103
		rs111825302	A	G	0.8455	0.159496	0.1891	0.1042	7.99797e-06	0.1259	0.00543838	19.9805
		rs116551266	T	C	0.2378	0.0548953	0.04954	0.0589	1.646e-06	0.3513	0.00626292	23.0289
		rs11769145	C	T	0.1915	-0.00059982	0.03929	0.0222	1.14201e-06	0.9799	0.00645587	23.743
		rs12541523	A	G	0.2187	0.00590255	0.04697	0.0372	3.33803e-06	0.8742	0.00589498	21.668
		rs12625834	A	G	-0.1534	0.0142973	0.03074	0.0187	6.37001e-07	0.4447	0.00676533	24.8889
		rs12637802	G	C	-0.2068	-0.0109004	0.04629	0.0221	8.14892e-06	0.621199	0.00542945	19.9475
		rs143553941	C	G	0.5135	0.0753023	0.1095	0.0587	2.83302e-06	0.1997	0.00597918	21.9794
		rs145656540	T	G	0.486	-0.126198	0.1009	0.0782	1.51199e-06	0.1065	0.00630575	23.1874
		rs147714617	T	C	0.186	-0.0300984	0.0379	0.0507	9.65606e-07	0.5524	0.0065447	24.0719
		rs150399795	T	C	-0.1941	-0.00769957	0.04294	0.0266	6.38499e-06	0.7706	0.00555777	20.4216
		rs162076	A	G	-0.131	-0.0201007	0.02535	0.0173	2.516e-07	0.2458	0.00725137	26.69
		rs1883832	C	T	-0.4972	-0.0720043	0.02506	0.019	2.97989e-83	0.000146801	0.0972039	393.425
		rs235031	C	T	0.1121	-0.00380276	0.02526	0.0173	9.38491e-06	0.8266	0.00535803	19.6837
		rs25680	A	G	-0.1925	0.00400198	0.03366	0.0201	1.14599e-08	0.8442	0.00886664	32.6885
		rs2783440	G	A	-0.1191	-0.0288012	0.02501	0.0191	2.00101e-06	0.1306	0.00616459	22.6651
		rs35574803	C	T	0.7463	0.0490957	0.05335	0.0563	2.34585e-43	0.3828	0.0508051	195.578
		rs481818	C	T	-0.2279	-0.0294034	0.04322	0.0214	1.422e-07	0.1701	0.00754784	27.7895
		rs6881246	A	G	-1.24	0.0407004	0.2613	0.089	2.15001e-06	0.647201	0.00612197	22.5075
		rs709589	T	C	-0.1702	-0.0285024	0.03166	0.0272	8.19294e-08	0.2951	0.00784281	28.8842
		rs73236188	T	C	0.1518	0.00600195	0.03339	0.0269	5.64599e-06	0.8222	0.00562155	20.6573
		rs73716743	T	C	0.2	-0.0393023	0.04512	0.0303	9.53608e-06	0.194	0.00534549	19.6374
		rs75005829	T	A	0.4361	0.148198	0.09532	0.089	4.91496e-06	0.0960108	0.0056927	20.9202
		rs75918255	A	G	0.4946	-0.00599795	0.06834	0.0573	5.54243e-13	0.9172	0.0141245	52.3505
		rs7621492	A	G	0.2435	0.101401	0.03994	0.0452	1.18201e-09	0.0248702	0.0100643	37.1487
		rs76385721	A	G	-2.154	-0.112005	0.4787	0.0781	7.05407e-06	0.1512	0.00550757	20.2361
		rs76929865	C	A	0.5735	-0.0203025	0.08703	0.0844	5.04429e-11	0.8104	0.011738	43.4002
		rs8139510	A	G	0.1109	0.00999983	0.02501	0.0188	9.57304e-06	0.5942	0.00534934	19.6516
		rs866069	C	T	-0.1221	-0.0458048	0.02545	0.0167	1.66702e-06	0.00600206	0.00625639	23.0048
		rs951067	C	T	0.1155	-0.0139029	0.02532	0.0167	5.29798e-06	0.4036	0.00565934	20.7969
9	CD27 on unsw mem	rs11007079	T	C	-0.1822	-0.00040008	0.03889	0.0257	2.88602e-06	0.989	0.00596781	21.9373
		rs11086984	T	C	0.1988	0.0311013	0.03485	0.0304	1.25e-08	0.3063	0.00882211	32.5229
		rs112625026	G	T	0.244	0.0338981	0.05485	0.0513	8.90697e-06	0.5086	0.00538364	19.7783
		rs11769145	C	T	0.1836	-0.00059982	0.03911	0.0222	2.77498e-06	0.9799	0.00599175	22.0258
		rs117896307	C	T	-0.2534	-0.0150955	0.05699	0.0509	9.02298e-06	0.7671	0.00537858	19.7596
		rs12651722	G	A	-0.1321	-0.0164047	0.02839	0.0186	3.35197e-06	0.3768	0.00588714	21.639
		rs138260228	T	C	-1.069	-0.093399	0.2126	0.0889	5.25799e-07	0.2933	0.00686799	25.2692
		rs143164248	A	G	0.2363	-0.00599795	0.05087	0.0973	3.52899e-06	0.9511	0.00586735	21.5658
		rs144642376	G	A	0.2712	0.0549949	0.04922	0.0589	3.82402e-08	0.3509	0.00823566	30.343
		rs147714617	T	C	0.2484	-0.0300984	0.03759	0.0507	4.48436e-11	0.5524	0.0118031	43.6436
		rs162076	A	G	-0.1208	-0.0201007	0.02524	0.0173	1.76202e-06	0.2458	0.00622639	22.8938
		rs1801274	G	A	-0.1586	-0.126201	0.02671	0.0173	3.133e-09	2.66011e-13	0.00955178	35.2388
		rs25680	A	G	-0.2612	0.00400198	0.03338	0.0201	6.59629e-15	0.8442	0.0164723	61.1978
		rs34101571	A	G	-0.3686	0.229197	0.08013	0.1055	4.35903e-06	0.0297797	0.0057545	21.1487
		rs35574803	C	T	0.7465	0.0490957	0.05306	0.0563	8.01863e-44	0.3828	0.0513595	197.828
		rs36667	A	C	0.362	0.0663026	0.0769	0.0423	2.59998e-06	0.1165	0.00602468	22.1476
		rs4253791	A	T	0.6985	-0.0034961	0.1554	0.113	7.18092e-06	0.9752	0.0054958	20.1926
		rs4810485	G	T	-0.4783	-0.0716972	0.02498	0.019	5.93335e-78	0.000157398	0.0911396	366.419
		rs56237381	A	G	0.4379	0.0162965	0.077	0.0526	1.39399e-08	0.7561	0.00876874	32.3244
		rs6112686	G	A	-0.1441	0.0226035	0.03238	0.02	8.79893e-06	0.2601	0.00538793	19.7941
		rs6777433	A	T	-0.1576	0.0515957	0.03329	0.022	2.26402e-06	0.0192602	0.00609291	22.4
		rs6997361	T	C	0.1576	0.0111971	0.03359	0.0198	2.81501e-06	0.5699	0.00598521	22.0016
		rs709589	T	C	-0.1755	-0.0285024	0.03152	0.0272	2.77703e-08	0.2951	0.00840831	30.9845
		rs72625293	C	T	-0.2153	-0.0377003	0.04493	0.0315	1.71601e-06	0.2314	0.00624151	22.9497
		rs72645230	G	C	-0.2476	-0.0416025	0.04328	0.0441	1.13999e-08	0.3459	0.00887258	32.7106
		rs72802982	A	G	-0.1236	0.00039992	0.02724	0.0205	5.83203e-06	0.9845	0.00559987	20.5771
		rs72812418	T	G	-0.5737	0.0511018	0.1272	0.0486	6.71599e-06	0.2937	0.00553324	20.331
		rs75765646	G	T	0.2087	0.0230025	0.04434	0.0357	2.61198e-06	0.5197	0.00602315	22.142
		rs75918255	A	G	0.5086	-0.00599795	0.06804	0.0573	9.62498e-14	0.9172	0.0150533	55.8453
		rs76929865	C	A	0.4606	-0.0203025	0.0867	0.0844	1.14699e-07	0.8104	0.00766062	28.208
10	CD28 on CD28+ CD45RA- CD8br	rs11210252	A	G	0.1525	0.0036035	0.03317	0.0231	4.47301e-06	0.8778	0.00718677	21.1228
		rs116778614	G	A	-0.5313	0.130302	0.103	0.0948	2.66299e-07	0.1695	0.0090299	26.5893
		rs117830609	C	T	0.449	0.0332983	0.09882	0.0564	5.75705e-06	0.5547	0.00702038	20.6303
		rs1482537	A	T	-0.4158	-0.0418955	0.09066	0.0773	4.68803e-06	0.5874	0.00715216	21.0204
		rs149008245	G	A	-0.7358	0.103096	0.156	0.0755	2.50501e-06	0.1724	0.00756121	22.2317
		rs149149608	A	G	0.4267	-0.0878044	0.08617	0.0786	7.75193e-07	0.2639	0.00832757	24.5039
		rs17056193	C	T	0.1835	0.00399798	0.03964	0.0303	3.82701e-06	0.8947	0.00728528	21.4145
		rs17714754	T	C	0.1407	-0.011597	0.03092	0.0206	5.55597e-06	0.5748	0.00704138	20.6924
		rs2889923	C	T	-0.4884	0.0939042	0.1086	0.0802	7.18605e-06	0.2419	0.00687877	20.2113
		rs4327031	T	C	0.1251	0.0100988	0.02711	0.0169	4.115e-06	0.550301	0.00723964	21.2793
		rs45553631	T	C	0.1427	-0.0867023	0.02805	0.0177	3.86696e-07	9.76405e-07	0.00878551	25.8633
		rs4674774	A	G	0.124	0.00079968	0.02685	0.0172	4.06303e-06	0.9622	0.00725122	21.3136
		rs56216383	G	A	-0.4779	0.0568032	0.03389	0.0217	9.68947e-44	0.00881698	0.0637582	198.716
		rs610195	T	C	-0.1824	0.0161981	0.03626	0.0236	5.18096e-07	0.4931	0.0085914	25.287
		rs6459408	C	G	-0.1275	-0.0235962	0.02856	0.0179	8.30692e-06	0.1894	0.00677902	19.9162
		rs74859954	A	G	0.196	0.0437968	0.04124	0.0523	2.09802e-06	0.4025	0.00767618	22.5724
		rs75520054	T	G	1.004	-0.0299954	0.2211	0.0796	5.78602e-06	0.706	0.00701215	20.6059
		rs7725278	C	T	-0.2127	0.0197028	0.04804	0.0248	9.86098e-06	0.4273	0.00666869	19.5899
		rs9353524	G	C	0.1289	-0.0270995	0.02889	0.0211	8.37491e-06	0.1985	0.00677138	19.8936
11	CD28 on CD28+ CD45RA+ CD8br	rs10447212	T	C	0.1449	-0.0312018	0.03191	0.0208	5.80805e-06	0.1351	0.00701204	20.6056
		rs11074594	A	G	-0.1335	0.0320024	0.02879	0.0175	3.69999e-06	0.0677205	0.00730988	21.4873
		rs112581826	A	G	-0.2422	0.0620988	0.04219	0.0388	1.041e-08	0.1092	0.0111602	32.933
		rs13147958	A	G	-0.1874	0.0161981	0.04167	0.0292	7.15303e-06	0.579499	0.00687878	20.2113
		rs17521485	C	A	0.1951	0.0135007	0.04057	0.0278	1.588e-06	0.627401	0.0078577	23.1104
		rs28421958	T	C	0.3413	-0.0172988	0.07475	0.0351	5.18501e-06	0.621901	0.00687878	20.2113
		rs3845728	A	T	2.082	-0.0761038	0.4395	0.0674	2.28402e-06	0.2584	0.00762669	22.4257
		rs4747821	C	T	-0.2408	-0.0350968	0.05056	0.0399	1.99402e-06	0.3789	0.00770824	22.6674
		rs72820300	C	T	0.342	0.0185001	0.07046	0.0524	1.273e-06	0.723901	0.00800376	23.5434
		rs72928038	A	G	0.5885	-0.0620031	0.03315	0.0237	5.13334e-67	0.00903005	0.0974161	314.94
		rs74321916	T	A	0.3135	-0.0579953	0.06881	0.0432	5.41302e-06	0.179	0.00705851	20.7431
		rs75321567	T	C	0.879	-0.079996	0.1967	0.0586	8.13299e-06	0.1718	0.00679245	19.9559
		rs78307830	C	G	0.4819	-0.1498	0.06136	0.0875	5.63638e-15	0.0867201	0.0206863	61.6376
		rs788008	T	C	-0.1482	-0.031501	0.03094	0.0202	1.749e-06	0.1195	0.00779604	22.9276
		rs79921170	A	C	0.3378	-0.0679042	0.07589	0.0507	8.83202e-06	0.1807	0.00673954	19.7994
12	HLA DR on CD14+ CD16- monocyte	rs112651313	C	T	0.1781	0.0160013	0.03977	0.0297	7.71703e-06	0.5898	0.00549587	20.0437
		rs113337372	A	G	-0.3065	-0.104306	0.06892	0.0808	8.97408e-06	0.1968	0.0054203	19.7666
		rs113555953	A	C	0.5125	0.0903981	0.1129	0.054	5.86395e-06	0.0939896	0.00564617	20.5949
		rs11788133	A	G	-0.1567	-0.0163022	0.03359	0.0307	3.19602e-06	0.5952	0.00596121	21.751
		rs13168479	T	C	-0.5935	-0.113102	0.1334	0.0793	8.84606e-06	0.1539	0.00542476	19.7829
		rs143858253	C	T	0.1754	0.0142003	0.039	0.0353	7.12098e-06	0.6878	0.0055428	20.2158
		rs146479897	G	C	0.4693	-0.178397	0.1013	0.1469	3.71801e-06	0.2247	0.00587942	21.4508
		rs146897285	A	C	0.9798	0.00430074	0.2073	0.0649	2.36401e-06	0.9474	0.00611821	22.3273
		rs148974843	G	C	0.2723	0.0393023	0.05871	0.0437	3.63999e-06	0.3682	0.00589274	21.4997
		rs150542843	T	C	-0.3123	0.167301	0.07004	0.1111	8.51001e-06	0.1319	0.00565209	20.6167
		rs150649461	C	G	-0.2944	-0.184596	0.06482	0.1017	5.77099e-06	0.0693697	0.00565209	20.6167
		rs1800973	A	C	-0.3123	0.0384993	0.04579	0.0372	1.06194e-11	0.3	0.0126556	46.4904
		rs184592417	C	T	1.34	-0.0262037	0.2954	0.0824	5.87801e-06	0.750501	0.00563827	20.566
		rs188394267	T	C	-0.2065	-0.0162005	0.04611	0.0555	7.71507e-06	0.770501	0.00549629	20.0452
		rs35848415	G	A	-0.274	0.00729656	0.05943	0.034	4.14496e-06	0.831	0.00582326	21.2447
		rs62005962	A	G	-0.1224	-0.00339576	0.02703	0.0174	6.09705e-06	0.8455	0.00561871	20.4942
		rs8043889	T	C	-0.1291	-0.0151035	0.0272	0.0189	2.15899e-06	0.4224	0.00616936	22.5152
		rs9261756	G	A	-0.1749	0.0314018	0.03415	0.038	3.21899e-07	0.4091	0.00717602	26.2155
		rs9270585	T	C	-0.6054	-0.00359646	0.0279	0.0195	3.03529e-98	0.8538	0.114844	470.584
		rs9271768	G	A	-0.5252	-0.146599	0.02936	0.02	1.20809e-68	2.53922e-13	0.081031	319.814
13	HLA DR on CD14+ monocyte	rs112651313	C	T	0.1779	0.0160013	0.03984	0.0297	8.21599e-06	0.5898	0.00546445	19.9285
		rs113337372	A	G	-0.3163	-0.104306	0.06905	0.0808	4.79601e-06	0.1968	0.00574884	20.9716
		rs113555953	A	C	0.5169	0.0903981	0.1132	0.054	5.09401e-06	0.0939896	0.00571275	20.8392
		rs11737889	A	G	0.1403	-0.0235962	0.03056	0.0238	4.56804e-06	0.3213	0.0057744	21.0654
		rs11788133	A	G	-0.1591	-0.0163022	0.03366	0.0307	2.36799e-06	0.5952	0.00611871	22.3292
		rs13168479	T	C	-0.5921	-0.113102	0.1336	0.0793	9.66696e-06	0.1539	0.00538327	19.6308
		rs143858253	C	T	0.1762	0.0142003	0.03908	0.0353	6.69006e-06	0.6878	0.00557044	20.3172
		rs146479897	G	C	0.4649	-0.178397	0.1015	0.1469	4.79005e-06	0.2247	0.00574773	20.9675
		rs146897285	A	C	0.9514	0.00430074	0.2078	0.0649	4.84797e-06	0.9474	0.00574311	20.9506
		rs147628007	G	A	0.2853	-0.0247999	0.06382	0.0716	8.04192e-06	0.7291	0.00547669	19.9733
		rs148974843	G	C	0.2717	0.0393023	0.05882	0.0437	3.97201e-06	0.3682	0.00584516	21.325
		rs1800973	A	C	-0.315	0.0384993	0.04587	0.0372	7.73749e-12	0.3	0.0128283	47.1329
		rs184592417	C	T	1.316	-0.0262037	0.296	0.0824	9.05191e-06	0.750501	0.00541729	19.7555
		rs188394267	T	C	-0.2077	-0.0162005	0.04619	0.0555	7.12607e-06	0.770501	0.00554086	20.2087
		rs35848415	G	A	-0.2693	0.00729656	0.05955	0.034	6.31393e-06	0.831	0.00560379	20.4395
		rs62005962	A	G	-0.1213	-0.00339576	0.02708	0.0174	7.66408e-06	0.8455	0.00549848	20.0533
		rs8043889	T	C	-0.1283	-0.0151035	0.02725	0.0189	2.594e-06	0.4224	0.0057744	21.0654
		rs9261756	G	A	-0.1687	0.0314018	0.03418	0.038	8.29297e-07	0.4091	0.00666797	24.3471
		rs9270585	T	C	-0.5871	-0.00359646	0.02804	0.0195	5.5616e-92	0.8538	0.107783	438.156
		rs9271768	G	A	-0.5084	-0.146599	0.02947	0.02	3.55795e-64	2.53922e-13	0.0757936	297.448
14	CD80 on myeloid DC	rs111689986	T	C	0.1605	0.0377003	0.03524	0.0402	5.51303e-06	0.3485	0.00717329	20.7289
		rs11178308	A	C	0.8745	-0.0289037	0.1944	0.0757	7.15007e-06	0.7026	0.00699912	20.222
		rs1146465	G	A	-0.1373	0.00369682	0.02846	0.0167	1.46801e-06	0.8241	0.0080414	23.2578
		rs12609290	A	G	0.3923	0.0769981	0.08387	0.0859	3.04103e-06	0.3704	0.00756298	21.8636
		rs12640679	C	T	0.1342	-0.0318959	0.02856	0.0174	2.74101e-06	0.0658506	0.00763182	22.0641
		rs139795227	C	A	-0.5725	-0.179902	0.0642	0.1014	8.24328e-19	0.0758997	0.0269515	79.4654
		rs146503240	T	C	0.3095	-0.0163022	0.06674	0.0788	3.69896e-06	0.8364	0.00743489	21.4905
		rs2052324	A	C	-0.1828	0.0483996	0.03667	0.0202	6.56493e-07	0.0166001	0.00858133	24.8329
		rs2325259	C	T	0.1995	-0.0725997	0.02793	0.018	1.16708e-12	5.71202e-05	0.0174607	50.9849
		rs329521	A	G	0.2191	-0.0105959	0.04848	0.0213	6.42599e-06	0.617999	0.00706395	20.4107
		rs34687967	T	C	0.1416	-0.0113036	0.0317	0.0192	8.19294e-06	0.5563	0.00690187	19.9391
		rs35291101	G	C	-0.1803	-0.0119977	0.03998	0.0371	6.78703e-06	0.7462	0.00703408	20.3237
		rs398462	C	T	-0.1266	-0.0134985	0.02753	0.0176	4.42996e-06	0.4437	0.00731197	21.1326
		rs55752165	T	C	-0.1277	0.0347009	0.02827	0.0177	6.55707e-06	0.0496604	0.00705702	20.3905
		rs651398	A	G	-0.1258	-0.00650109	0.02838	0.0173	9.60108e-06	0.7077	0.00679737	19.6351
		rs6787493	C	T	0.4055	-0.0335025	0.04516	0.0358	4.79181e-19	0.3503	0.0273157	80.5696
		rs71632979	G	A	0.3323	-0.0105046	0.0314	0.0294	1.06194e-25	0.7201	0.0375447	111.918
		rs71639910	A	G	0.2523	-0.0577033	0.05465	0.0528	4.06996e-06	0.2745	0.007369	21.2986
		rs74562173	C	T	2.414	-0.0694981	0.5452	0.1061	9.88189e-06	0.5126	0.00678226	19.5912
		rs76064946	G	T	-0.2002	0.0193969	0.04253	0.0472	2.62301e-06	0.6806	0.00765888	22.1429
		rs7757423	A	G	-0.1289	0.00890027	0.02809	0.0187	4.65704e-06	0.6329	0.00728107	21.0426
		rs77891122	C	T	-0.3839	-0.0161981	0.08486	0.0712	6.33097e-06	0.8199	0.00707803	20.4516
		rs79015439	T	C	-0.5455	0.0768962	0.1228	0.0801	9.16896e-06	0.3372	0.00682629	19.7192
		rs79299158	A	G	1.005	-0.172997	0.2197	0.0751	4.91496e-06	0.0212902	0.00723577	20.9107
		rs79470163	C	T	0.3505	0.0695001	0.07762	0.1051	6.56206e-06	0.5082	0.00705216	20.3763
		rs9524710	A	T	-0.2502	0.0906996	0.05229	0.0751	1.79498e-06	0.2272	0.00791142	22.8789
		rs9650736	A	C	0.2271	-0.0538017	0.04703	0.029	1.43999e-06	0.0638102	0.00805635	23.3014
15	HLA DR on plasmacytoid DC	rs10812812	A	T	-0.2691	0.00410158	0.0596	0.0246	6.55194e-06	0.8672	0.00704821	20.3719
		rs115770777	T	C	0.1972	0.0592967	0.04399	0.041	7.66002e-06	0.1486	0.00694853	20.0818
		rs116007826	G	A	0.751	-0.922599	0.06113	0.3573	7.60852e-34	0.00983105	0.0499279	150.823
		rs11615028	G	A	1.511	-0.0454035	0.3314	0.0583	5.37502e-06	0.4365	0.00718633	20.7741
		rs11615578	T	C	-0.1535	-0.0178992	0.03454	0.02	9.16495e-06	0.37	0.00682985	19.7365
		rs11644019	T	C	-0.291	-0.000300045	0.03898	0.0211	1.10408e-13	0.989	0.00680079	19.6519
		rs11731221	G	C	-0.141	0.0175023	0.02861	0.0175	8.78699e-07	0.3181	0.00838611	24.2717
		rs118111544	A	T	-0.5617	-0.0689964	0.1166	0.0623	1.54301e-06	0.2685	0.00801553	23.1905
		rs12607423	T	C	-0.1621	-0.00170145	0.03448	0.0195	2.70601e-06	0.9298	0.00763691	22.0866
		rs144816332	A	G	-0.8192	0.0503033	0.1791	0.0668	4.97496e-06	0.4515	0.00723189	20.9067
		rs146863538	C	A	1.974	0.183106	0.4037	0.1308	1.065e-06	0.1614	0.00825642	23.8932
		rs1646067	A	G	0.1336	-0.0418955	0.02988	0.0185	8.12793e-06	0.0239001	0.00691281	19.9779
		rs16890461	T	C	0.2128	-0.0398953	0.04473	0.0352	2.06001e-06	0.2574	0.00781901	22.6174
		rs16894020	A	G	0.5556	-0.123298	0.1124	0.1049	8.10793e-07	0.24	0.00843584	24.4168
		rs200819	G	A	-0.3651	0.00569619	0.08233	0.0599	9.56996e-06	0.9242	0.00680079	19.6519
		rs2496370	A	T	-0.911	0.0329027	0.2055	0.0657	9.6241e-06	0.6167	0.00679621	19.6386
		rs34039593	G	T	1.217	-0.261302	0.0446	0.0251	6.25173e-146	2.6333e-25	0.20588	744.062
		rs62176112	A	G	-0.659	-0.0162005	0.1191	0.0469	3.40001e-08	0.729001	0.0105477	30.5946
		rs7204799	G	C	0.5416	-0.0411036	0.0817	0.0388	4.00405e-11	0.2897	0.0150707	43.9148
		rs7748976	A	G	0.2325	-0.0408949	0.04076	0.02	1.28301e-08	0.0409496	0.0112021	32.5143
		rs9267650	T	A	-0.3903	-0.0891	0.03676	0.043	7.30634e-26	0.0382904	0.0377695	112.653
		rs952839	A	G	0.538	0.00129916	0.1139	0.0961	2.44e-06	0.9891	0.00770854	22.2954
16	HLA DR on DC	rs11251654	A	G	0.1804	-0.00520351	0.0401	0.0213	7.12607e-06	0.8087	0.00700004	20.2247
		rs116007826	G	A	0.8336	-0.922599	0.06047	0.3573	6.51929e-42	0.00983105	0.0620822	189.903
		rs11644019	T	C	-0.1978	-0.000300045	0.04003	0.0211	8.18107e-07	0.989	0.00843277	24.3994
		rs117673964	T	A	0.5167	-0.0739008	0.1143	0.0996	6.42495e-06	0.4578	0.00706758	20.4212
		rs12140470	A	C	-0.1759	0.00539542	0.03703	0.0188	2.12501e-06	0.772999	0.00779814	22.5487
		rs13064098	T	C	-0.1564	-0.0318003	0.03257	0.0221	1.66498e-06	0.15	0.00796766	23.0428
		rs140657974	A	G	0.7849	0.231699	0.1496	0.1074	1.67001e-07	0.03094	0.00949704	27.5082
		rs149978880	T	C	-0.4401	-0.0968964	0.0994	0.0908	9.90193e-06	0.2858	0.00678175	19.5897
		rs17794301	G	C	1.097	0.0433982	0.235	0.0565	3.159e-06	0.4431	0.00753287	21.7758
		rs191565346	A	G	0.9225	0.209402	0.1971	0.0989	3.01002e-06	0.03422	0.00757225	21.8906
		rs34039593	G	T	1.075	-0.261302	0.04613	0.0251	3.67282e-110	2.6333e-25	0.159066	542.684
		rs34618458	C	A	1.681	0.058795	0.3454	0.1112	1.18899e-06	0.597301	0.00818256	23.6694
		rs4085480	A	G	0.3553	-0.011597	0.07792	0.0377	5.34306e-06	0.7591	0.00718994	20.7773
		rs55971447	T	C	-0.3418	-0.0108992	0.03192	0.0278	2.90603e-26	0.6957	0.0384041	114.582
		rs66680090	G	A	-0.1532	-0.00669752	0.03417	0.0195	7.63994e-06	0.7311	0.00695287	20.0875
		rs7204799	G	C	0.4473	-0.0411036	0.08344	0.0388	8.95695e-08	0.2897	0.00991038	28.7175
		rs7748976	A	G	0.2659	-0.0408949	0.04133	0.02	1.44099e-10	0.0409496	0.014212	41.3622
		rs9267650	T	A	-0.3215	-0.0891	0.0367	0.043	3.24863e-18	0.0382904	0.026034	76.688
17	HLA DR on B cell	rs1021867	G	A	0.129	0.00670241	0.02909	0.0188	9.56093e-06	0.7205	0.00638541	19.6521
		rs111281233	A	C	-0.7625	-0.00080032	0.1492	0.092	3.40197e-07	0.9929	0.0084631	26.1011
		rs117640098	G	A	0.6725	-0.0158044	0.1423	0.0502	2.391e-06	0.7535	0.00724594	22.3198
		rs11969859	G	C	0.1337	0.017197	0.02946	0.0179	5.84494e-06	0.3375	0.00668594	20.5832
		rs143305120	C	T	-0.3957	0.00120072	0.07188	0.0628	4.00904e-08	0.9843	0.00980651	30.2853
		rs144091827	A	G	-0.4602	0.0430978	0.1001	0.0622	4.492e-06	0.4883	0.00685984	21.1223
		rs144782687	G	C	0.9344	0.142405	0.1917	0.0973	1.15001e-06	0.1435	0.00770444	23.7431
		rs147210938	A	G	-0.4296	-0.116804	0.07489	0.0896	1.06299e-08	0.1924	0.0106393	32.8849
		rs17616631	A	G	-0.2934	-0.0344983	0.05486	0.0587	9.49795e-08	0.5568	0.00926076	28.5841
		rs2286975	A	G	0.1738	-0.0157026	0.02982	0.0185	6.17903e-09	0.3941	0.0109791	33.9469
		rs2511702	G	A	-0.1191	0.00940408	0.02678	0.017	8.93408e-06	0.5783	0.00642219	19.766
		rs3869145	A	G	-0.3894	-0.00300451	0.0561	0.0426	4.73151e-12	0.9439	0.015501	48.1484
		rs7192768	C	T	-0.4789	0.0226035	0.03416	0.0226	2.47002e-43	0.3158	0.0603528	196.413
		rs72880510	T	C	0.1777	0.0156962	0.03661	0.0299	1.265e-06	0.600701	0.00764052	23.5446
		rs74405933	A	G	-0.7731	0.0871039	0.05178	0.0388	1.0639e-48	0.0246003	0.0679027	222.773
		rs76548433	T	C	-1.064	0.0467023	0.2399	0.0918	9.54993e-06	0.6109	0.00638732	19.658
		rs79709127	T	G	1.671	0.0318959	0.3721	0.0807	7.40798e-06	0.6928	0.00654726	20.1535
		rs9270599	A	G	0.5573	-0.143797	0.03189	0.0198	3.05492e-65	3.72392e-13	0.090747	305.2
		rs9271768	G	A	0.4094	-0.146599	0.03232	0.02	6.86752e-36	2.53922e-13	0.0498237	160.35
		rs9379818	T	G	-0.1368	-0.00700447	0.02908	0.017	2.64899e-06	0.681601	0.00718013	22.1156
		rs944963	G	A	-0.12	0.0010005	0.02678	0.017	7.65702e-06	0.9537	0.00651898	20.0658

## Sheet: Table S2
Supplementary Table S2. IVs used for MR analysis of Plasma Metabolites to Inflammatory bowel disease (P<1.00E-05)
NO.	Exposure	SNP	Effect allele	Other allele	Plasma Metabolites beta	Inflammatory bowel disease beta	Plasma Metabolites se	Inflammatory bowel disease se	Plasma Metabolites pval	Inflammatory bowel disease pval	R2	F
1	1-stearoyl-2-arachidonoyl-GPI (18:0/20:4) levels	rs10188669	A	G	-0.0671657	-0.0131967	0.0151226	0.0167	8.93665e-06	0.4287	0.00241928	19.7213
		rs11121795	T	C	-0.178874	0.0278972	0.0395199	0.0407	6.00641e-06	0.493	0.00251227	20.4812
		rs112843621	G	A	-0.366363	-0.0835044	0.0780364	0.0935	2.66903e-06	0.3718	0.00255962	20.8682
		rs112957492	C	T	-0.195795	0.0296039	0.0157253	0.0184	1.38202e-35	0.108	0.0187026	154.988
		rs115307528	G	A	-0.299834	0.0116982	0.0666202	0.093	6.77474e-06	0.8997	0.00248408	20.2508
		rs140033739	A	G	-0.166275	0.179802	0.0351807	0.0799	2.28641e-06	0.0243798	0.00273873	22.3325
		rs141701630	T	C	0.317893	0.0481042	0.0698624	0.0788	5.3575e-06	0.5413	0.00253902	20.6999
		rs1532085	G	A	-0.0917612	0.00709511	0.0157522	0.0173	5.70113e-09	0.682801	0.00415455	33.9257
		rs157595	G	A	0.0939248	-0.0459958	0.0158609	0.0198	3.18487e-09	0.02	0.00429272	35.0589
		rs174560	C	T	-0.263536	0.0739049	0.0162451	0.0182	3.49778e-59	4.782e-05	0.0313402	263.105
		rs2269938	G	C	-0.104296	0.00429923	0.0203216	0.0222	2.86272e-07	0.8471	0.00322783	26.3338
		rs2712421	T	G	0.0732419	0.00620074	0.0160311	0.0185	4.90664e-06	0.735301	0.00255962	20.8682
		rs34542491	T	C	0.0896599	0.00430074	0.0199692	0.0227	7.12545e-06	0.8479	0.00247227	20.1543
		rs3812316	G	C	-0.136926	-0.0690969	0.023095	0.0266	3.05078e-09	0.00950101	0.0027024	22.0355
		rs400810	G	A	0.128883	-0.0320993	0.0270407	0.0301	1.8767e-06	0.2861	0.00278509	22.7116
		rs60417901	T	C	-0.226606	-0.0244976	0.051098	0.0528	9.21865e-06	0.6426	0.00241203	19.662
		rs66466742	T	C	-0.189746	0.037604	0.0383851	0.0423	7.68393e-07	0.3748	0.00299511	24.4294
		rs7241918	T	G	0.132894	-0.0164953	0.0200029	0.0226	3.05834e-11	0.4642	0.00539722	44.1284
		rs72697217	C	G	0.139809	0.0036035	0.031174	0.033	7.29826e-06	0.9142	0.00246666	20.1084
		rs74988287	C	T	-0.366432	0.0707981	0.0770971	0.099	2.00554e-06	0.4745	0.0027695	22.5842
		rs77960347	G	A	0.479876	-0.138901	0.0634052	0.0804	3.77862e-14	0.0841395	0.00699289	57.2666
		rs79608464	A	G	0.25749	-0.0366017	0.0562381	0.0641	4.68177e-06	0.568801	0.00257062	20.9581
		rs80195574	A	G	-0.221346	0.173003	0.0471492	0.0651	2.67135e-06	0.00790205	0.00270219	22.0337
		rs964184	C	G	-0.194744	0.0274984	0.0224871	0.0243	4.70771e-18	0.2575	0.00913631	74.9816
2	Acetylcarnitine levels (Biocrates platform)	rs10984356	G	A	-0.144742	0.0610034	0.0326654	0.0344	9.37703e-06	0.0762693	0.00237081	19.6294
		rs112845131	T	A	0.324374	-0.0267004	0.0667607	0.0772	1.18128e-06	0.7298	0.00284922	23.6018
		rs115362213	C	G	-0.313614	-0.0214995	0.0668907	0.1359	2.75273e-06	0.8743	0.00265351	21.9763
		rs1171617	T	G	0.215613	-0.0366951	0.0180295	0.0215	5.83405e-33	0.0872308	0.0170155	142.981
		rs117508585	A	G	-0.264148	0.148997	0.0589634	0.1014	7.46889e-06	0.1419	0.00242321	20.0643
		rs138268157	G	A	0.107567	-0.0720043	0.0225861	0.0271	1.91198e-06	0.00781502	0.00273779	22.6762
		rs139264311	G	A	-0.230906	-0.0851956	0.0521359	0.0864	9.47e-06	0.3244	0.00236854	19.6106
		rs146712130	A	T	-0.378122	0.107104	0.0854937	0.0861	9.74293e-06	0.2134	0.00236202	19.5565
		rs147882444	A	G	-0.269681	0.0363994	0.060037	0.0785	7.05834e-06	0.642899	0.00243623	20.1724
		rs16865990	G	A	-0.373578	-0.113802	0.0752289	0.132	6.83895e-07	0.3885	0.00297587	24.654
		rs1839212	A	G	0.217408	-0.107797	0.0465305	0.0546	2.97752e-06	0.0481804	0.00263539	21.8258
		rs188283366	C	G	0.246081	-0.0349021	0.0556954	0.0988	9.94627e-06	0.724299	0.00235726	19.517
		rs273694	C	T	0.070912	0.00839514	0.0154344	0.0181	4.33962e-06	0.642899	0.00254839	21.1035
		rs55640226	C	T	-0.129357	0.00859685	0.02927	0.0327	9.8956e-06	0.792899	0.00235843	19.5267
		rs55796423	A	G	-0.0969525	0.0246048	0.0211135	0.0227	4.39083e-06	0.2779	0.00254569	21.0811
		rs61765007	A	G	-0.261156	0.0146029	0.0577114	0.072	6.03371e-06	0.8395	0.00247239	20.4725
		rs662138	G	C	-0.0872708	0.0139975	0.0197411	0.0224	9.83515e-06	0.5315	0.00235985	19.5384
		rs71454277	A	C	0.264081	-0.0393959	0.0592975	0.0864	8.44882e-06	0.6482	0.00239483	19.8288
		rs74823953	T	C	-0.407734	0.113597	0.0679719	0.0792	1.99076e-09	0.1513	0.00433633	35.9741
		rs79958740	T	A	0.204757	0.0744003	0.042295	0.0548	1.2908e-06	0.1746	0.00282868	23.4312
		rs898847	C	T	0.0867139	0.00270365	0.0173494	0.0196	5.78998e-07	0.892	0.00301448	24.9749
3	Stachydrine levels	rs10815617	C	T	0.0679443	0.00270365	0.0152709	0.017	8.61643e-06	0.8757	0.00238024	19.7912
		rs10859531	G	A	-0.125742	-0.0679016	0.0249418	0.0281	4.62089e-07	0.0157601	0.00305391	25.4098
		rs111238885	A	G	0.316398	0.120402	0.0675014	0.1001	2.76858e-06	0.2289	0.00264102	21.9653
		rs115966849	G	A	-0.301714	0.0338981	0.0667846	0.0745	6.25079e-06	0.649201	0.00245386	20.4049
		rs116522067	T	A	0.301849	-0.0160013	0.0635419	0.0747	2.03022e-06	0.8302	0.00271243	22.5608
		rs117323470	C	T	-0.401911	-0.097798	0.0901233	0.1079	8.21238e-06	0.3647	0.00239125	19.883
		rs12916345	A	C	0.0760528	0.0160013	0.0159089	0.0177	1.74839e-06	0.3645	0.00274685	22.8479
		rs138210559	G	T	-0.196194	0.0385018	0.0406904	0.0473	1.42396e-06	0.4148	0.00279416	23.2425
		rs138481335	C	T	-0.269623	-0.0815984	0.0542999	0.0684	6.85435e-07	0.2325	0.00296283	24.6497
		rs146178519	A	G	-0.320035	0.00669752	0.0707297	0.1322	6.04662e-06	0.9595	0.0024615	20.4685
		rs17010827	T	C	-0.13257	-0.045102	0.029909	0.0327	9.31699e-06	0.1674	0.00236232	19.6418
		rs17099139	G	C	-0.0787994	-0.0222995	0.0176172	0.0188	7.71818e-06	0.2351	0.0024055	20.0017
		rs28612374	G	A	0.1132	0.0062998	0.0253222	0.0277	7.80702e-06	0.8207	0.00240284	19.9795
		rs3131570	T	C	0.084919	0.0258042	0.0187218	0.0201	5.73778e-06	0.2003	0.00247353	20.5688
		rs34630226	A	C	-0.0742961	0.0082955	0.016775	0.0186	9.46759e-06	0.655901	0.00235863	19.6111
		rs35295103	T	C	-0.0864374	0.0260965	0.0195125	0.0211	9.42999e-06	0.2148	0.00235956	19.6188
		rs4519291	T	C	0.0749584	0.0350968	0.0157167	0.017	1.84832e-06	0.0391003	0.00273406	22.7412
		rs4871710	A	G	-0.178958	0.0162965	0.0393105	0.0426	5.30341e-06	0.7021	0.00249161	20.7196
		rs55897641	C	T	-0.211428	0.0960044	0.046949	0.0705	6.68905e-06	0.1733	0.00243832	20.2753
		rs72912513	G	A	0.0823614	0.0180011	0.0183858	0.021	7.47792e-06	0.3919	0.00241275	20.0622
		rs73086173	T	A	0.289172	0.111502	0.0589537	0.0529	9.33934e-07	0.0350598	0.00289142	24.0539
		rs77149865	A	G	0.212635	0.0768036	0.0456369	0.0574	3.17315e-06	0.1806	0.00260964	21.7036
		rs7789829	A	T	-0.197682	-0.0113036	0.0412783	0.0444	1.67607e-06	0.7989	0.00275658	22.929
		rs78360616	A	G	-0.398652	-0.146796	0.0894117	0.0979	8.24932e-06	0.1335	0.00239023	19.8744
4	Stearoylcarnitine levels	rs10957053	T	C	-0.0920437	0.0320024	0.019973	0.0221	4.05787e-06	0.1483	0.00260446	21.2322
		rs113012216	C	G	0.18459	-0.0449974	0.0398135	0.0499	3.54558e-06	0.3667	0.00263608	21.4906
		rs115099855	A	G	-0.188941	0.0530003	0.0412324	0.051	4.59797e-06	0.2986	0.00257516	20.9927
		rs12210538	G	A	-0.203519	0.00490199	0.017642	0.0206	8.68442e-31	0.8105	0.0160996	133.048
		rs12356193	G	A	-0.102054	0.0187955	0.0207389	0.0236	8.61563e-07	0.4265	0.00296857	24.2093
		rs12591332	C	T	0.150946	-0.0207042	0.0335661	0.0357	6.89247e-06	0.5624	0.00248035	20.2178
		rs13042	A	G	0.077144	0.00909848	0.0166059	0.0184	3.39132e-06	0.6218	0.00264654	21.5761
		rs142552039	T	C	-0.248545	0.0802981	0.0547707	0.1002	5.68113e-06	0.4225	0.0025256	20.5876
		rs149485215	C	G	-0.143042	-0.00940408	0.0314947	0.0366	5.57797e-06	0.7972	0.00252989	20.6227
		rs174544	A	C	-0.0831778	0.0720043	0.0166154	0.0184	5.55549e-07	9.15503e-05	0.00307189	25.0545
		rs17621384	G	C	0.0712122	-0.0404987	0.0158144	0.0185	6.70055e-06	0.0288602	0.00248697	20.272
		rs1799822	G	A	0.0824995	-0.00279609	0.0182407	0.0205	6.10154e-06	0.8931	0.00250887	20.4509
		rs188663416	C	G	-0.41839	-0.120203	0.0916874	0.1134	5.03743e-06	0.2894	0.00255377	20.8179
		rs34420029	C	T	-0.0727069	-0.0124028	0.0162868	0.0178	8.03805e-06	0.4888	0.00244437	19.9238
		rs35536361	G	A	-0.138177	-0.011296	0.0292278	0.0337	2.27209e-06	0.736701	0.00274054	22.3446
		rs388891	G	C	-0.140981	0.0689	0.0166357	0.0184	2.35895e-17	0.000181602	0.00875326	71.8013
		rs4923689	A	G	-0.092932	-0.0117993	0.0198367	0.0219	2.80162e-06	0.5916	0.00269135	21.9424
		rs603424	A	G	0.103054	0.00880116	0.0200207	0.0213	2.6416e-07	0.681601	0.00324719	26.4889
		rs61781291	A	T	0.118037	-0.0220002	0.0176593	0.0195	2.32353e-11	0.2594	0.00546335	44.6666
		rs6832951	G	A	0.108793	-0.00919757	0.0195805	0.0217	2.75714e-08	0.6726	0.00378145	30.8637
		rs74714644	A	G	0.300304	0.0574006	0.0662956	0.0951	5.90491e-06	0.546	0.00251656	20.5138
		rs74748720	T	C	-0.234078	0.133604	0.0454702	0.0682	2.63358e-07	0.0501996	0.00324791	26.4948
		rs77759872	A	T	0.106032	-0.00900038	0.0224287	0.0271	2.27264e-06	0.739701	0.00274046	22.3439
5	Epiandrosterone sulfate levels	rs10822184	C	T	0.0654251	0.0131967	0.014365	0.0168	5.25145e-06	0.4317	0.00253129	20.7382
		rs10964588	G	T	0.0815027	-0.0119977	0.0176015	0.0203	3.649e-06	0.5547	0.00261621	21.4357
		rs112881196	G	C	-0.210914	0.0186019	0.0396069	0.0557	1.00847e-07	0.7387	0.00345725	28.3506
		rs1165191	T	A	0.0838643	-0.0178006	0.0168001	0.0195	5.97913e-07	0.3617	0.0030393	24.9129
		rs117209214	A	G	-0.619188	0.0020978	0.0833405	0.0707	1.08911e-13	0.9768	0.00670773	55.1857
		rs117907084	C	A	-0.163257	0.0497051	0.0364392	0.0642	7.45494e-06	0.4391	0.00244966	20.0678
		rs117976748	C	T	-0.257635	-0.00390238	0.0573159	0.068	6.95675e-06	0.9538	0.00246577	20.2001
		rs11932379	C	T	0.145758	-0.011296	0.0313341	0.0417	3.2915e-06	0.7861	0.00264027	21.6334
		rs1335061	T	C	-0.0671821	0.0452028	0.0148239	0.0167	5.84246e-06	0.00694305	0.00250644	20.5341
		rs140628452	T	C	-0.258012	-0.169698	0.0574047	0.0868	6.96978e-06	0.0507294	0.00246535	20.1966
		rs148982377	C	T	-1.32238	0.124396	0.0376602	0.0435	1e-200	0.00421803	0.131068	1232.65
		rs149982314	T	C	-0.343142	0.0595982	0.0758139	0.3169	6.00804e-06	0.8507	0.00249993	20.4807
		rs17586938	T	C	-0.0810941	-0.0124978	0.0173158	0.0202	2.82358e-06	0.5343	0.00267605	21.9274
		rs17834682	T	C	0.179081	-0.00439966	0.0385631	0.043	3.41981e-06	0.9179	0.00263134	21.56
		rs1939768	G	T	-0.182458	0.036498	0.0309108	0.0347	3.57504e-09	0.293	0.00424447	34.8337
		rs34445681	C	A	-0.207922	-0.126597	0.0435941	0.0644	1.84674e-06	0.04923	0.00277526	22.7426
		rs4314048	A	T	-0.0667604	0.0135971	0.0149019	0.0187	7.46426e-06	0.4665	0.00244937	20.0654
		rs4961487	T	A	-0.0773951	0.0253999	0.0150266	0.0177	2.59737e-07	0.1505	0.00323492	26.5216
		rs56225736	A	G	0.130168	-0.0289964	0.02097	0.0244	5.38995e-10	0.2351	0.00469175	38.5217
		rs598997	A	G	-0.0728377	-0.0193969	0.0158032	0.0183	4.04495e-06	0.2891	0.00259215	21.2381
		rs76205362	C	T	-0.213151	0.134595	0.0474983	0.0611	7.20456e-06	0.0276299	0.00245762	20.1332
		rs9294747	C	T	-0.0993878	-0.00129916	0.019349	0.0224	2.79768e-07	0.9549	0.00321747	26.3781
		rs949696	G	A	-0.181414	0.0320997	0.0400241	0.0459	5.82556e-06	0.484299	0.00250711	20.5396
6	1-arachidonylglycerol (20:4) levels	rs1010640	C	T	0.135963	-0.0371031	0.0307696	0.0348	9.92735e-06	0.2871	0.00254583	19.5202
		rs10742001	A	G	-0.106502	-0.0037972	0.0211993	0.0258	5.06493e-07	0.8825	0.00328837	25.2324
		rs11099075	G	A	0.0857877	-0.0161981	0.0182451	0.0205	2.57686e-06	0.4292	0.00288166	22.1026
		rs11215670	T	C	0.221077	0.0263985	0.0402002	0.054	3.81076e-08	0.6242	0.00393782	30.2355
		rs11723204	G	T	0.240196	-0.0194006	0.0502112	0.0516	1.72088e-06	0.7071	0.00298244	22.8779
		rs117301803	A	C	-0.197496	-0.00579677	0.0431413	0.0506	4.69683e-06	0.9091	0.002732	20.9516
		rs117986168	T	C	0.135809	-0.0380031	0.0305781	0.0357	8.9389e-06	0.2877	0.00257191	19.7207
		rs1319528	C	T	0.100748	0.00810274	0.0224987	0.0249	7.53631e-06	0.744699	0.00261433	20.0468
		rs13199548	G	A	0.0770293	-0.00789872	0.0164115	0.0198	2.68422e-06	0.6892	0.00287148	22.0243
		rs137996931	C	A	-0.140157	0.0467982	0.0302147	0.0339	3.50641e-06	0.1673	0.00280486	21.5119
		rs143357148	T	A	0.341054	0.0720977	0.0764946	0.0634	8.2519e-06	0.256	0.00259177	19.8734
		rs146241528	A	G	0.210539	-0.0460963	0.0469599	0.0754	7.34748e-06	0.541101	0.00262065	20.0954
		rs148115101	A	G	-0.557222	-0.00849599	0.121996	0.1288	4.93441e-06	0.9476	0.0027197	20.857
		rs174564	G	A	-0.270612	0.074605	0.0160231	0.0178	5.43349e-64	2.87098e-05	0.0359452	285.159
		rs17650378	G	A	0.202994	-0.0167981	0.0454438	0.052	7.93554e-06	0.7472	0.0026015	19.9482
		rs202190768	T	C	0.0849917	-0.0262037	0.0176604	0.0195	1.49019e-06	0.1789	0.00301841	23.1547
		rs373866736	C	T	0.133454	-0.0044003	0.0300737	0.0314	9.09871e-06	0.8891	0.00256751	19.6868
		rs62280280	C	T	-0.0732936	0.0138961	0.0155406	0.017	2.40203e-06	0.4117	0.00289917	22.2373
		rs7320450	T	C	-0.259157	0.00249688	0.0542821	0.0521	1.80374e-06	0.9612	0.0029707	22.7876
		rs74359901	T	A	0.170341	0.0467038	0.0366053	0.0482	3.26435e-06	0.3325	0.00282268	21.649
		rs7515787	C	T	0.072396	-0.0159029	0.0160029	0.0175	6.06988e-06	0.3626	0.00266815	20.4606
		rs78231662	C	T	0.267118	0.00739729	0.0567974	0.0689	2.56367e-06	0.9145	0.00288293	22.1124
		rs79829413	T	C	0.387696	-0.0248974	0.0858827	0.0843	6.3541e-06	0.7678	0.00265677	20.3731
7	5-methyluridine (ribothymidine) levels	rs1005230	C	T	-0.0743937	-0.0264959	0.0155218	0.0188	1.64437e-06	0.1572	0.00280448	22.9658
		rs112281729	G	T	-0.260844	-0.0177024	0.0584705	0.0647	8.15317e-06	0.784599	0.00243061	19.8967
		rs114608987	T	C	-0.466681	0.031799	0.0867881	0.1232	7.56314e-08	0.7961	0.00352752	28.9077
		rs11687659	A	C	-0.079453	-0.0343016	0.0161712	0.0178	8.95814e-07	0.0537898	0.00294672	24.134
		rs117811282	A	C	-0.260573	0.0402971	0.056766	0.096	4.42618e-06	0.674599	0.00257305	21.0657
		rs131805	C	T	-0.572614	-0.0531047	0.0172896	0.0205	1e-200	0.00943691	0.11839	1096.6
		rs138247735	A	G	0.293269	-0.0180011	0.0597478	0.0681	9.18015e-07	0.7913	0.00294099	24.087
		rs140319072	A	G	-0.21365	0.0287041	0.0449917	0.0638	2.04783e-06	0.6536	0.00275314	22.5442
		rs140816551	T	G	-0.214098	-0.0231049	0.0468319	0.0532	4.83963e-06	0.664	0.00255221	20.8947
		rs144140959	T	G	-0.264022	0.197596	0.0568834	0.0647	3.45959e-06	0.00225102	0.00263057	21.5379
		rs28607498	C	A	0.0782582	-0.0010994	0.0156657	0.0171	5.86805e-07	0.9498	0.00304593	24.949
		rs28622129	G	A	0.22304	0.0247026	0.0463373	0.0535	1.48385e-06	0.6446	0.00282851	23.1632
		rs35327803	T	C	0.0708488	0.0467977	0.0159777	0.0173	9.2401e-06	0.00704206	0.00240147	19.6576
		rs35876831	A	G	0.0757085	0.00840458	0.0167037	0.0219	5.83085e-06	0.7022	0.00250875	20.538
		rs4815825	C	T	0.0688914	0.0216016	0.0155002	0.0174	8.80703e-06	0.2143	0.00241263	19.7492
		rs557700	C	T	0.0926237	-0.0240973	0.0169232	0.0186	4.42053e-08	0.1943	0.00365404	29.9484
		rs72673019	T	C	-0.197485	-0.136095	0.0446419	0.0521	9.6993e-06	0.0089619	0.00239016	19.5649
		rs756881	A	G	0.0742805	-0.0256974	0.0162661	0.0178	4.95705e-06	0.1491	0.00254659	20.8486
		rs76045878	G	C	0.29932	0.050399	0.0644717	0.0736	3.43966e-06	0.4941	0.00263192	21.549
		rs76221041	C	A	-0.135324	-0.017496	0.0293136	0.0345	3.90391e-06	0.6111	0.00260234	21.3062
		rs7663181	C	T	0.392107	-0.0248975	0.0882321	0.1031	8.82828e-06	0.8092	0.00241208	19.7447
		rs7778639	T	C	-0.0749753	-0.0192032	0.0158826	0.0172	2.35148e-06	0.2642	0.00272079	22.2785
		rs7804178	C	A	0.144303	0.0279983	0.0152307	0.0169	2.68105e-21	0.0974204	0.0108705	89.7438
		rs9616789	A	G	-0.170486	-0.0542028	0.0313873	0.0403	5.58262e-08	0.179	0.00359905	29.496
8	1-arachidonoyl-gpc (20:4n6) levels	rs102275	C	T	-0.562555	0.0682039	0.0149199	0.0175	1e-200	0.0001011	0.146735	1421.32
		rs11036860	G	A	-0.259724	-0.00489799	0.0561111	0.0562	3.67894e-06	0.9305	0.00258496	21.4201
		rs115677056	G	A	-0.216222	-0.0551982	0.0482128	0.0664	7.30031e-06	0.4054	0.00242701	20.1081
		rs11651313	C	T	-0.115453	-0.0308977	0.0258885	0.0293	8.20953e-06	0.2922	0.00239997	19.8834
		rs116881210	T	A	0.234399	0.0176956	0.0520815	0.0664	6.77581e-06	0.7895	0.00244418	20.2507
		rs11773889	T	C	-0.0843212	0.00249688	0.0185826	0.0207	5.68864e-06	0.9044	0.00248446	20.5852
		rs1219550	C	T	-0.117372	0.0216016	0.0206163	0.0221	1.24723e-08	0.3282	0.00390535	32.4043
		rs12271414	C	G	-0.0981658	-0.00589736	0.0198008	0.0223	7.13446e-07	0.792399	0.00296427	24.5725
		rs12446329	T	C	0.206003	-0.0102019	0.0441893	0.0417	3.13393e-06	0.807	0.00262195	21.7274
		rs12672599	T	C	0.0891403	-0.00609856	0.0189982	0.0212	2.70494e-06	0.773599	0.00265595	22.0099
		rs12937489	T	C	-0.0873811	-0.00450011	0.0193536	0.0242	6.33195e-06	0.8532	0.00245977	20.3801
		rs12946063	C	T	-0.0790675	-0.0188021	0.0155854	0.0175	3.91207e-07	0.2818	0.00310357	25.7309
		rs138002285	T	G	-0.296124	-0.0943986	0.0632239	0.0881	2.81695e-06	0.284	0.00264658	21.9321
		rs142098308	C	G	-0.375856	-0.101701	0.0818025	0.1192	4.3343e-06	0.3932	0.00254715	21.1059
		rs1759304	C	T	0.0691887	-9.9995e-05	0.0155941	0.0167	9.1286e-06	0.9945	0.00237558	19.6809
		rs2883070	C	T	0.0837746	-0.0199987	0.0179331	0.0212	2.9902e-06	0.3459	0.00263282	21.8177
		rs2954021	G	A	-0.0891919	0.0292949	0.0153807	0.0167	6.6734e-09	0.0789805	0.00405124	33.6197
		rs4500751	T	C	-0.119795	0.0653007	0.0164555	0.0181	3.34003e-13	0.000306598	0.00636989	52.9847
		rs4634608	C	T	-0.0697081	0.0142003	0.0155127	0.0169	7.00197e-06	0.4003	0.0024366	20.1877
		rs4816180	T	C	0.0753398	0.0195967	0.0167787	0.0187	7.11575e-06	0.2951	0.00243291	20.1571
		rs58542926	T	C	-0.15957	0.00639948	0.0292592	0.0326	4.93401e-08	0.8449	0.00358484	29.7353
		rs61781291	A	T	0.0836417	-0.0220002	0.0177146	0.0195	2.33953e-06	0.2594	0.00268946	22.2884
		rs72871796	G	A	-0.263905	0.0751008	0.0592183	0.0734	8.33145e-06	0.3064	0.00239659	19.8554
		rs73067080	C	T	0.0994238	-0.000699755	0.0205219	0.0225	1.26762e-06	0.976	0.00283117	23.4661
		rs79564235	C	T	0.234166	-0.104198	0.0508779	0.0522	4.17438e-06	0.0458701	0.00255582	21.178
		rs9610183	C	G	-0.144929	0.0267004	0.0325517	0.045	8.49609e-06	0.552	0.00239208	19.8179
9	1-arachidonoyl-GPE (20:4n6) levels	rs10017259	A	G	-0.0830187	0.0308977	0.0181421	0.0201	4.73878e-06	0.1236	0.00252565	20.9349
		rs10770795	G	A	-0.123356	0.0108992	0.0223434	0.0242	3.37226e-08	0.6536	0.00367214	30.4731
		rs111411231	T	C	0.176399	0.0399032	0.0370185	0.0491	1.88714e-06	0.416	0.00273816	22.7012
		rs11519272	A	C	0.271602	0.00789872	0.0203388	0.0239	1.12462e-40	0.741401	0.0211079	178.283
		rs144392547	G	T	0.333736	0.0244976	0.0743901	0.0819	7.24706e-06	0.7651	0.00242781	20.122
		rs1532085	G	A	-0.104314	0.00709511	0.0159064	0.0173	5.45555e-11	0.682801	0.00517349	42.9968
		rs17008864	C	T	-0.136333	0.00719583	0.026888	0.029	3.97e-07	0.8028	0.00309907	25.7028
		rs17113588	A	G	-0.149467	-0.0383043	0.0285328	0.0325	1.61935e-07	0.2386	0.00330718	27.4345
		rs1741	C	G	-0.076258	0.0663026	0.0169075	0.018	6.47389e-06	0.000241802	0.0024538	20.3379
		rs174560	C	T	-0.384949	0.0739049	0.0161464	0.0182	1.25235e-125	4.782e-05	0.0643104	568.264
		rs1800588	T	C	0.0989176	-0.0143018	0.0188023	0.0211	1.43321e-07	0.4979	0.00333556	27.6707
		rs186419492	A	G	-0.360176	-0.0717001	0.0762319	0.0998	2.30399e-06	0.4724	0.00269203	22.3178
		rs191108426	C	A	0.358869	0.0331949	0.0792958	0.0679	6.01966e-06	0.625101	0.00247054	20.477
		rs2093777	C	T	0.0694136	-0.00509699	0.0154991	0.0169	7.51504e-06	0.7626	0.00241946	20.0526
		rs2243884	C	T	-0.0849616	0.023197	0.0181134	0.0194	2.72473e-06	0.232	0.0026533	21.9958
		rs262145	G	T	-0.0783967	-0.0010994	0.0170875	0.019	4.47626e-06	0.9528	0.0025388	21.0443
		rs2935562	G	C	-0.0924787	-0.0141001	0.0201338	0.0221	4.36504e-06	0.524901	0.0025446	21.0924
		rs2980882	G	A	-0.0822252	0.0188974	0.0153516	0.0167	8.50248e-08	0.2603	0.00345695	28.6812
		rs34813941	T	C	-0.187655	-0.0842951	0.0423818	0.0635	9.52328e-06	0.1846	0.00236498	19.6
		rs3851665	A	G	0.0814589	0.0240973	0.0182291	0.0197	7.87227e-06	0.2204	0.00240876	19.9637
		rs55837305	A	G	-0.154979	0.0082955	0.0334877	0.0388	3.6931e-06	0.8312	0.00258313	21.4126
		rs56099367	C	T	-0.129794	0.0458031	0.0291473	0.0315	8.46629e-06	0.1456	0.00239203	19.8247
		rs61781291	A	T	0.0853201	-0.0220002	0.0177873	0.0195	1.61318e-06	0.2594	0.00277441	23.0026
		rs6736301	A	G	-0.280685	0.0277027	0.0615347	0.0633	5.08094e-06	0.6612	0.00250958	20.8014
		rs68175566	T	G	0.0914147	-0.00280393	0.0206951	0.0244	9.99774e-06	0.9091	0.00235379	19.5071
		rs6994059	A	C	-0.0813717	-0.0127003	0.0180307	0.0191	6.39301e-06	0.5038	0.00245668	20.3618
		rs7253806	C	T	0.190452	-0.012699	0.0425557	0.0611	7.62865e-06	0.8349	0.00241601	20.024
		rs73218916	G	A	0.229632	0.00080032	0.0494845	0.0716	3.47606e-06	0.9906	0.00259712	21.5289
		rs76818325	A	G	0.122694	-0.021898	0.0273352	0.0295	7.17197e-06	0.4587	0.00243019	20.1417
		rs77263412	T	A	0.14436	0.00310482	0.0318126	0.0337	5.68348e-06	0.9261	0.00248376	20.5869
		rs78883782	C	T	0.416436	-0.0167981	0.0878548	0.0805	2.1367e-06	0.8347	0.00270945	22.4626
		rs80318161	T	C	0.251687	0.00489799	0.0540826	0.0656	3.25932e-06	0.9403	0.00261195	21.6522
		rs907035	A	G	-0.0799857	-0.00500249	0.0156033	0.0184	2.95643e-07	0.785001	0.00316744	26.2716
		rs9909922	C	T	0.117923	0.0490957	0.0244811	0.0259	1.4579e-06	0.0579295	0.00279778	23.1969
10	5alpha-androstan-3beta,17beta-diol monosulfate (2) levels	rs111863675	A	G	-0.347345	0.0385955	0.0722977	0.1359	1.55234e-06	0.776499	0.00325599	23.0755
		rs112881196	G	C	-0.300298	0.0186019	0.0433173	0.0557	4.13396e-12	0.7387	0.00675561	48.0462
		rs11663683	T	C	0.0789781	0.00179838	0.0159019	0.0181	6.81443e-07	0.9221	0.00347879	24.66
		rs117299048	A	T	0.324771	0.0148985	0.0679297	0.0894	1.7444e-06	0.868	0.00322447	22.8514
		rs117907084	C	A	-0.181581	0.0497051	0.0396945	0.0642	4.77446e-06	0.4391	0.00295272	20.9198
		rs11807828	A	G	0.175292	0.0857005	0.0351624	0.038	6.18962e-07	0.0240398	0.00350484	24.8453
		rs1202220	C	T	0.0744629	-0.0213015	0.0166978	0.0181	8.21743e-06	0.2399	0.00280651	19.881
		rs138257623	C	A	0.167345	-0.0493995	0.0342927	0.0387	1.06144e-06	0.2023	0.00335882	23.8067
		rs139943078	T	G	0.2211	0.156303	0.0483186	0.0994	4.74213e-06	0.1159	0.00295454	20.9327
		rs141113556	G	A	0.267786	0.0192032	0.0593711	0.0759	6.47124e-06	0.7998	0.0028708	20.3377
		rs143358204	G	A	0.254463	-0.162	0.0573714	0.129	9.19187e-06	0.2091	0.00277637	19.6669
		rs146308324	A	C	-0.330872	-0.0352956	0.0745815	0.0736	9.14845e-06	0.6311	0.00277764	19.6759
		rs146802218	G	C	-0.464087	0.351403	0.0988296	0.1283	2.65528e-06	0.00614002	0.00311098	22.0446
		rs147344701	A	G	-0.359861	-0.00339576	0.0778157	0.0956	3.75443e-06	0.9716	0.00301751	21.3802
		rs148982377	C	T	-1.09088	0.124396	0.052914	0.0435	1.96476e-94	0.00421803	0.0567377	424.903
		rs150754448	A	G	0.101273	0.0165031	0.0218622	0.0239	3.6161e-06	0.4895	0.00302767	21.4524
		rs342165	G	A	-0.104411	0.0131967	0.0230924	0.0239	6.14155e-06	0.5815	0.00288487	20.4377
		rs35192168	A	T	-0.0768829	-0.0206007	0.0165984	0.0178	3.62259e-06	0.2473	0.00302717	21.4489
		rs4149056	C	T	0.109996	-0.00519647	0.0211596	0.0229	2.01028e-07	0.8194	0.00380985	27.0157
		rs56225736	A	G	0.126194	-0.0289964	0.0222763	0.0244	1.47098e-08	0.2351	0.00300111	21.2636
		rs6807359	T	C	-0.105004	0.0423025	0.0234252	0.0265	7.37654e-06	0.1102	0.00283556	20.0873
		rs6843105	A	C	-0.0953365	0.0467977	0.0196885	0.0262	1.28382e-06	0.0743704	0.00330735	23.4407
		rs7139537	G	T	0.0854842	-0.00669752	0.0170333	0.0182	5.20377e-07	0.713099	0.00355185	25.1797
		rs75025327	G	T	-0.304693	-0.0248975	0.0656411	0.092	3.45381e-06	0.786799	0.00304003	21.5402
		rs75121365	T	C	0.227048	-0.0538017	0.0498598	0.0541	5.27035e-06	0.3197	0.00292609	20.7306
		rs772736	C	T	-0.356656	-0.00239712	0.0773338	0.0814	3.98999e-06	0.9764	0.00300111	21.2636
		rs78424818	C	A	-0.266844	0.0701006	0.0593833	0.0721	7.00307e-06	0.3304	0.00284953	20.1866
		rs79728496	A	G	-0.127843	-0.0129029	0.0286214	0.0304	7.94416e-06	0.6723	0.00281562	19.9457
		rs9422240	C	T	0.0698772	0.00670241	0.0156369	0.0182	7.86819e-06	0.7118	0.00281819	19.964
		rs9933711	C	T	0.0752489	-0.00330453	0.0158388	0.0178	2.02506e-06	0.8513	0.00318418	22.5649
11	Cis-4-decenoylcarnitine (C10:1) levels	rs116054927	C	T	0.279933	-0.102502	0.0627953	0.0838	8.27822e-06	0.2212	0.00240621	19.8677
		rs11646091	C	T	-0.177291	0.00729656	0.0394084	0.0475	6.83318e-06	0.8777	0.00245051	20.2344
		rs11662476	G	A	0.0924569	0.002002	0.019796	0.0232	3.00498e-06	0.9314	0.00264059	21.8081
		rs116949598	A	G	0.184082	-0.00900038	0.0410049	0.0808	7.14729e-06	0.9115	0.00244014	20.1486
		rs117002844	C	G	-0.464403	-0.303405	0.0991211	0.1255	2.79674e-06	0.0155998	0.00265722	21.9458
		rs140433690	T	A	-0.368996	0.0564011	0.0766983	0.7195	1.50175e-06	0.9376	0.00280142	23.1402
		rs141800211	T	C	0.373869	0.146798	0.0830623	0.1164	6.76122e-06	0.2073	0.00245296	20.2547
		rs141882839	A	G	0.234195	0.00669752	0.0475528	0.0883	8.43832e-07	0.9395	0.0029353	24.2492
		rs142010287	T	C	-0.364805	-0.0133994	0.0802147	0.0897	5.41937e-06	0.8812	0.00250409	20.678
		rs142632116	G	T	-0.1287	0.0418955	0.0282931	0.0351	5.3948e-06	0.233	0.00250514	20.6867
		rs148679922	C	G	0.163491	0.0972991	0.0362035	0.0383	6.30503e-06	0.0109901	0.0024691	20.3883
		rs149556176	C	T	0.386815	-0.00919757	0.063646	0.085	1.22e-09	0.9142	0.00446321	36.9283
		rs149858359	T	A	-0.422139	-0.0704957	0.0943542	0.0986	7.67781e-06	0.4748	0.0024236	20.0117
		rs1789497	G	A	0.155127	0.00989883	0.0348316	0.0435	8.4434e-06	0.8191	0.00240165	19.83
		rs193073991	G	A	0.380203	0.0674013	0.0846066	0.0804	6.99735e-06	0.402	0.00244503	20.1891
		rs2062541	A	G	0.109717	-0.0114958	0.0156815	0.0171	2.62279e-12	0.5021	0.00590643	48.9404
		rs2185152	T	C	-0.391436	-0.0540972	0.0155278	0.0183	3.20963e-140	0.00318603	0.0716075	635.325
		rs2342082	C	T	-0.07622	0.0209989	0.0168361	0.0193	5.97731e-06	0.2772	0.00248143	20.4904
		rs36012907	T	C	0.118743	0.011296	0.026527	0.0367	7.59497e-06	0.757801	0.00242611	20.0325
		rs4515089	C	A	-0.133436	0.0663001	0.0290533	0.0333	4.37309e-06	0.0467197	0.0025537	21.0887
		rs59207687	A	G	0.173609	0.0497992	0.0368797	0.0396	2.50854e-06	0.2086	0.00268243	22.1546
		rs6839534	A	C	-0.142372	-0.0325955	0.016357	0.0185	3.20336e-18	0.0785199	0.00911155	75.7419
		rs71429198	T	C	-0.0706984	0.00879859	0.0155124	0.017	5.17532e-06	0.6046	0.00251474	20.7661
		rs74339830	T	C	-0.164708	-0.074702	0.0361262	0.049	5.13386e-06	0.1276	0.00251661	20.7816
		rs75281229	T	C	-0.178266	-0.0815029	0.0375275	0.0484	2.03149e-06	0.0925508	0.00273134	22.5596
		rs77770407	T	C	-0.1959	0.0673034	0.0439747	0.0521	8.39583e-06	0.1959	0.00240294	19.8407
		rs79187427	G	A	0.167251	0.0527997	0.035299	0.0509	2.15699e-06	0.2993	0.00271742	22.4444
		rs892447	A	G	-0.0762022	-0.0337016	0.0165934	0.0185	4.38322e-06	0.0691704	0.00255317	21.0843
12	Mannonate levels	rs10870254	G	T	-0.282594	-0.0595982	0.0635321	0.0724	8.66529e-06	0.4104	0.00241701	19.7803
		rs113950720	G	A	0.185686	0.2311	0.0411958	0.0702	6.56244e-06	0.000995703	0.00248178	20.3117
		rs11577971	T	C	-0.158566	-0.040697	0.0347944	0.0549	5.18343e-06	0.4577	0.00253682	20.7632
		rs118178329	A	G	0.312992	-0.114805	0.0700075	0.1342	7.79166e-06	0.3921	0.00244178	19.9835
		rs12141660	T	C	-0.08283	-0.0031951	0.0158262	0.02	1.66113e-07	0.8724	0.00334317	27.3852
		rs1260326	C	T	0.211453	-0.065104	0.0149412	0.017	1.80524e-45	0.000127201	0.02394	200.24
		rs12658815	T	G	1.79988	-0.397199	0.330329	0.3455	5.07222e-08	0.2503	0.0036225	29.6816
		rs138718435	A	C	0.316135	0.0146029	0.0705482	0.0893	7.42491e-06	0.8697	0.002453	20.0755
		rs148622151	C	G	-0.234997	0.0752002	0.0515882	0.0975	5.23261e-06	0.4403	0.00253462	20.7452
		rs1921903	T	C	-0.0655819	0.0214973	0.0147665	0.0166	8.94358e-06	0.1953	0.00240966	19.72
		rs212447	T	C	0.157755	-0.0638028	0.0348368	0.049	5.94279e-06	0.1933	0.0025049	20.5014
		rs34117505	T	C	0.0680865	-0.00470103	0.014883	0.0186	4.76738e-06	0.7989	0.00255635	20.9235
		rs34945403	G	A	-0.149557	-0.00649884	0.0313797	0.0352	1.87879e-06	0.8533	0.00277396	22.7096
		rs35646619	G	A	-0.0723918	0.0454996	0.0154232	0.018	2.68315e-06	0.0117101	0.00269061	22.0254
		rs3808945	T	C	-0.0734552	0.0205964	0.015574	0.018	2.39904e-06	0.2525	0.00271678	22.2402
		rs4686471	C	T	0.0789608	-0.00980181	0.0151645	0.0172	1.91952e-07	0.566899	0.00330916	27.1057
		rs73072354	G	A	0.298253	-0.118698	0.0669882	0.0928	8.49474e-06	0.2009	0.00242165	19.8183
		rs74959984	C	T	-0.176461	-0.0184979	0.0393657	0.0479	7.37323e-06	0.6991	0.00245462	20.0889
		rs76645474	C	G	-0.291488	0.111398	0.0627388	0.0851	3.38338e-06	0.1905	0.00263641	21.5806
		rs77587732	T	C	0.172631	0.0271968	0.0358264	0.0414	1.44611e-06	0.5106	0.00283523	23.2127
		rs78802404	A	T	0.290149	-0.222194	0.0652557	0.091	8.73476e-06	0.0145999	0.00241516	19.7651
		rs80178342	C	T	-0.173649	0.0325025	0.0369622	0.0418	2.62686e-06	0.4365	0.00269555	22.0659
13	Linoleoyl ethanolamide levels	rs10842367	C	T	0.0966563	0.00280393	0.0210465	0.0213	4.37923e-06	0.8947	0.00291512	21.0853
		rs11146276	C	T	0.0726726	0.0104039	0.0164124	0.0174	9.51542e-06	0.5497	0.00271046	19.6009
		rs11258078	A	G	-0.0761408	0.0148985	0.0170639	0.0184	8.11574e-06	0.4191	0.00275236	19.9048
		rs117498349	T	C	0.264277	0.00239712	0.0575657	0.0636	4.41384e-06	0.9697	0.00291305	21.0703
		rs12376024	T	C	0.122803	0.074003	0.0251335	0.0268	1.029e-06	0.00583795	0.00329838	23.8667
		rs12604300	A	G	0.233388	0.00130085	0.0521374	0.0432	7.59117e-06	0.9764	0.00276999	20.0326
		rs12662335	T	C	0.199712	0.0269048	0.0445831	0.0441	7.47997e-06	0.5412	0.00277386	20.0608
		rs141174954	G	A	-0.390027	0.0688036	0.0855774	0.1299	5.17421e-06	0.596401	0.00287109	20.7659
		rs174529	C	T	0.0847503	0.0677008	0.0170818	0.0176	6.99776e-07	0.000118801	0.00340063	24.609
		rs189272920	G	A	-0.301071	-0.00529595	0.0662649	0.0982	5.53402e-06	0.9568	0.00285334	20.6372
		rs2435586	A	G	-0.0921325	-0.0198966	0.0184528	0.02	5.94886e-07	0.3211	0.00344371	24.9219
		rs28545508	A	C	-0.373332	-0.0993011	0.0822802	0.0959	5.69722e-06	0.3008	0.00284568	20.5816
		rs2925467	C	T	-0.130074	0.0358966	0.0276656	0.0311	2.58058e-06	0.2481	0.00305489	22.0994
		rs3115772	A	C	0.135743	0.0463014	0.0301337	0.0303	6.64712e-06	0.1268	0.00280501	20.2866
		rs324420	A	C	0.223529	0.0459958	0.0194671	0.0208	1.61763e-30	0.0269998	0.0179483	131.809
		rs36046295	G	A	-0.0831074	-0.00139902	0.0165354	0.0169	5.00775e-07	0.9324	0.00348944	25.254
		rs36062374	T	C	0.0774118	-0.0121029	0.0166828	0.0171	3.48036e-06	0.4776	0.00297582	21.5256
		rs616181	G	A	0.0910893	0.00709511	0.019193	0.0199	2.07524e-06	0.7226	0.00311257	22.5179
		rs62005640	G	A	-0.150233	-0.0473033	0.0286972	0.0299	1.6487e-07	0.113	0.00378468	27.3988
		rs631938	A	T	0.343955	-0.0973042	0.0771614	0.0723	8.28812e-06	0.178	0.00274683	19.8647
		rs7426919	A	G	0.0725356	0.00870203	0.0163814	0.017	9.51425e-06	0.6101	0.00271048	19.6011
		rs75187018	A	G	-0.197162	-0.133897	0.0445672	0.0633	9.69227e-06	0.0344096	0.0027056	19.5657
		rs7662010	A	G	0.175682	0.0548006	0.0392369	0.0398	7.55291e-06	0.1683	0.0027713	20.0422
		rs7696703	A	G	0.184809	0.0773036	0.0414077	0.0448	8.07662e-06	0.0846993	0.00275366	19.9142
14	1-palmitoyl-2-stearoyl-gpc (16:0/18:0) levels	rs10778301	A	G	-0.0784508	-0.0252973	0.0155127	0.0167	4.25439e-07	0.1308	0.00308263	25.5691
		rs10789114	C	T	-0.12313	0.0372036	0.0159989	0.0178	1.40219e-14	0.0367003	0.00711034	59.2165
		rs10810975	A	G	0.0735261	-0.0248051	0.015535	0.0169	2.213e-06	0.1411	0.00270102	22.3952
		rs10957053	T	C	-0.0901487	0.0320024	0.0201396	0.0221	7.59862e-06	0.1483	0.00241662	20.0314
		rs115775951	A	G	-0.189583	-0.0217958	0.0426298	0.0586	8.70028e-06	0.7103	0.00238549	19.7728
		rs1368407	T	C	0.0702825	0.0120965	0.0156392	0.0173	6.98938e-06	0.4868	0.00243584	20.1911
		rs139751384	G	A	-0.379271	-0.0816998	0.083094	0.087	5.01007e-06	0.3477	0.00251252	20.8284
		rs148333567	A	C	-0.209394	0.0141001	0.0446294	0.0538	2.70741e-06	0.793299	0.00265445	22.008
		rs17236596	A	G	0.225553	0.025697	0.0508528	0.0582	9.18982e-06	0.6585	0.00237289	19.6681
		rs17388446	G	A	0.19529	0.0329985	0.0419846	0.0595	3.29592e-06	0.58	0.00260908	21.6309
		rs1741	C	G	-0.0815865	0.0663026	0.0169282	0.018	1.43875e-06	0.000241802	0.00280052	23.2226
		rs174560	C	T	-0.232056	0.0739049	0.0164792	0.0182	4.91645e-45	4.782e-05	0.0234135	198.248
		rs2071390	T	G	-0.0963636	0.0291995	0.0216299	0.025	8.38537e-06	0.2444	0.00239397	19.8432
		rs2885557	C	T	-0.072891	0.00039992	0.0158886	0.0194	4.48299e-06	0.984	0.00253814	21.0412
		rs3927443	G	T	0.0886489	0.00860289	0.017207	0.0189	2.57861e-07	0.649999	0.0031988	26.5357
		rs404673	T	C	0.139152	-0.0307995	0.0272449	0.03	3.26561e-07	0.3051	0.003144	26.0798
		rs4420638	G	A	0.0906518	0.00389759	0.0200976	0.0254	6.46483e-06	0.8795	0.0024538	20.3404
		rs56327490	C	T	-0.0734351	-0.0536962	0.0154034	0.0172	1.86568e-06	0.00177599	0.00274047	22.7232
		rs61781291	A	T	0.0893537	-0.0220002	0.0178055	0.0195	5.21236e-07	0.2594	0.00303556	25.1774
		rs62066827	T	G	-0.152836	0.0775997	0.0335714	0.0379	5.29958e-06	0.04062	0.00249958	20.7208
		rs62175877	G	A	-0.320368	0.037598	0.0688964	0.094	3.31938e-06	0.6891	0.00260743	21.6172
		rs673548	A	G	-0.094655	0.0377966	0.018993	0.0204	6.23893e-07	0.0636297	0.00299392	24.831
		rs705379	A	G	-0.0797155	-0.00790113	0.0154966	0.0171	2.68884e-07	0.6453	0.00318909	26.455
		rs72787439	C	T	0.0827861	-0.0153023	0.0187325	0.0216	9.89843e-06	0.4771	0.00235581	19.5262
		rs73000915	T	A	0.262036	0.156104	0.059264	0.0726	9.80185e-06	0.0315602	0.00235807	19.545
		rs7320739	G	T	-0.106507	0.0497997	0.0207979	0.022	3.03866e-07	0.0235798	0.00316071	26.2188
		rs7655585	A	G	0.0947462	-0.0262002	0.0212358	0.0224	8.1337e-06	0.2419	0.00240096	19.9013
		rs76895855	G	C	-0.389727	0.0260976	0.0808838	0.0789	1.44746e-06	0.740699	0.00279913	23.2109
		rs76913894	T	C	-0.23477	-0.115299	0.0491683	0.0663	1.79863e-06	0.0820597	0.00274892	22.7934
		rs79616801	C	T	0.180322	-0.0537967	0.0392001	0.0455	4.22422e-06	0.2371	0.00255185	21.1552
		rs964184	C	G	-0.152957	0.0274984	0.0227725	0.0243	1.85872e-11	0.2575	0.00542496	45.1037
15	1-palmitoyl-2-arachidonoyl-GPI (16:0/20:4) levels	rs10468017	T	C	0.0806585	-0.0176956	0.0169434	0.0188	1.93134e-06	0.3488	0.00280483	22.6564
		rs10889340	C	A	0.109162	-0.0419957	0.0159561	0.0177	7.84256e-12	0.0178098	0.00577565	46.7931
		rs112209914	T	C	0.318907	0.074003	0.071921	0.0828	9.24424e-06	0.3716	0.00243436	19.6566
		rs114127069	A	G	0.171509	-0.0766003	0.0386419	0.0429	9.06191e-06	0.0739095	0.00243906	19.6947
		rs11671715	C	T	-0.0713695	0.0331019	0.015443	0.0168	3.81008e-06	0.0489497	0.00264386	21.3528
		rs12823997	T	C	0.0898239	0.00239712	0.0181102	0.0205	7.05461e-07	0.9058	0.00304397	24.594
		rs12963704	C	T	0.16672	-0.00149888	0.0371092	0.0422	7.0335e-06	0.9722	0.00249892	20.1792
		rs1333541	A	C	-0.140241	0.0177024	0.0312113	0.0414	7.01408e-06	0.670101	0.00249957	20.1845
		rs140033739	A	G	-0.158892	0.179802	0.0353261	0.0799	6.86335e-06	0.0243798	0.00250467	20.2258
		rs140095724	G	A	0.458612	0.0509986	0.101063	0.1025	5.6818e-06	0.618899	0.00254932	20.5873
		rs143708413	A	G	-0.313625	0.067696	0.0699166	0.0905	7.26724e-06	0.4545	0.00249117	20.1165
		rs149615216	T	C	0.40913	-0.137895	0.0728455	0.0804	1.94978e-08	0.0863794	0.00389984	31.5362
		rs1508735	A	G	-0.100929	-0.0183982	0.0207705	0.0204	1.17829e-06	0.366	0.00292209	23.6064
		rs174560	C	T	-0.161873	0.0739049	0.0165689	0.0182	1.51944e-22	4.782e-05	0.0117078	95.4231
		rs183019417	G	T	-0.422296	0.0727965	0.0914698	0.0536	3.89742e-06	0.1748	0.0026385	21.3094
		rs2318888	T	C	-0.0853382	0.00259663	0.017485	0.0197	1.05741e-06	0.8961	0.00294781	23.8149
		rs2623844	G	A	0.115777	-0.0687982	0.0247184	0.03	2.81561e-06	0.0219599	0.0027155	21.9329
		rs34373785	A	G	0.150975	0.011296	0.0335714	0.0361	6.88796e-06	0.7545	0.00250385	20.2192
		rs4683709	T	G	-0.0771261	0.00649884	0.0160168	0.0182	1.46967e-06	0.721	0.00286966	23.1816
		rs4846914	A	G	0.0793001	0.0295005	0.0156773	0.0173	4.23082e-07	0.0883792	0.00316559	25.5798
		rs71400201	A	G	-0.205281	-0.002002	0.0433727	0.0557	2.21278e-06	0.9714	0.00277259	22.3953
		rs72681051	A	T	-0.117662	0.0330962	0.0263746	0.0289	8.15124e-06	0.252	0.00246409	19.8972
		rs77732096	G	A	-0.278839	-0.0789036	0.0614504	0.0693	5.68879e-06	0.255	0.00254903	20.5849
		rs78366066	G	T	-0.137109	0.0440982	0.0310247	0.0406	9.90044e-06	0.2776	0.0024182	19.5258
		rs8091573	C	T	0.129586	-0.0364958	0.0239563	0.0274	6.32832e-08	0.1833	0.0036185	29.2529
16	(S)-3-hydroxybutyrylcarnitine levels	rs11073185	A	C	-0.110991	-0.00180162	0.0230509	0.0274	1.47177e-06	0.949	0.00280272	23.179
		rs1171615	T	C	0.167639	-0.0320997	0.017506	0.0214	1.00773e-21	0.1335	0.0109945	91.6792
		rs117938827	G	A	0.276972	0.0107981	0.0597449	0.0913	3.55375e-06	0.9063	0.0025986	21.4865
		rs12126156	A	T	-0.0656634	-0.0222967	0.0147774	0.0172	8.85012e-06	0.1958	0.00238787	19.7399
		rs13209735	T	G	0.901433	-0.190301	0.197858	0.1541	5.21477e-06	0.2166	0.00250996	20.7517
		rs13263087	A	G	0.112551	0.0323994	0.0238389	0.0285	2.34315e-06	0.2555	0.00269496	22.2854
		rs16927332	T	C	0.158519	-0.0571949	0.0352548	0.0404	6.9115e-06	0.1566	0.0024449	20.2125
		rs182367467	C	T	0.195223	-0.1144	0.0429549	0.0598	5.49761e-06	0.0555098	0.00249775	20.6505
		rs2409413	G	T	-0.0724835	0.00230265	0.0154073	0.0181	2.54504e-06	0.9003	0.00267584	22.1269
		rs2781423	C	G	0.077518	-0.0309954	0.0161868	0.0197	1.67639e-06	0.1152	0.00277253	22.9286
		rs2868547	G	C	0.0932961	-0.00169856	0.0209183	0.0247	8.19528e-06	0.9453	0.00240562	19.887
		rs28884498	A	G	0.201851	-0.0866042	0.0452254	0.0451	8.07322e-06	0.0549199	0.00240906	19.9155
		rs35890527	A	G	0.0842372	-0.0401035	0.0173505	0.0205	1.20365e-06	0.0506104	0.00284933	23.5656
		rs3750389	T	G	-0.11027	-0.0790973	0.0241337	0.0286	4.89738e-06	0.005595	0.00252446	20.8719
		rs4886485	C	A	0.079998	-0.0487997	0.0147947	0.017	6.40143e-08	0.00422503	0.0035319	29.2308
		rs71583465	C	G	-0.0689607	0.0717996	0.0152263	0.0176	5.92487e-06	4.53304e-05	0.00248047	20.5073
		rs73959582	C	T	0.11895	-0.0358014	0.0255749	0.0301	3.30239e-06	0.2338	0.00261555	21.627
		rs7541058	T	C	0.152383	-0.0486022	0.0151211	0.0182	6.94779e-24	0.00764698	0.0121616	101.532
		rs75673453	A	G	0.154572	-0.00810274	0.0316575	0.0439	1.04668e-06	0.8536	0.00288173	23.8343
		rs77048140	C	A	0.330252	0.0655951	0.0740009	0.1567	8.0894e-06	0.6757	0.00240862	19.9118
		rs9320712	A	G	0.136746	-0.00110061	0.0268827	0.0302	3.64234e-07	0.9723	0.00312696	25.8689
17	1-linoleoyl-2-linolenoyl-GPC (18:2/18:3) levels	rs11508026	T	C	0.0766433	0.0281014	0.0153162	0.0174	5.61309e-07	0.1072	0.00304889	25.0346
		rs117387072	A	G	-0.177328	0.0660031	0.0395201	0.0473	7.22244e-06	0.1625	0.00245287	20.1285
		rs12088521	G	T	-0.0839478	-0.0434043	0.018141	0.0212	3.70053e-06	0.0407099	0.00260846	21.4087
		rs1274214	C	T	0.073133	0.0189993	0.0152734	0.0169	1.6824e-06	0.2597	0.00279231	22.9218
		rs143774075	G	A	1.7697	-0.204401	0.393703	0.3789	6.95643e-06	0.5895	0.00246158	20.2002
		rs147743636	T	C	-0.448163	-0.0534957	0.101055	0.0777	9.21458e-06	0.4907	0.00239627	19.663
		rs16889861	G	A	-1.23584	-0.0689009	0.278502	0.284	9.10224e-06	0.8084	0.00239909	19.6862
		rs174546	T	C	0.236846	0.0690035	0.0157327	0.0177	3.2306e-51	9.15609e-05	0.0269333	226.579
		rs192322815	A	G	-0.408426	-0.237103	0.0812888	0.1515	5.05052e-07	0.1177	0.00307362	25.2383
		rs192540706	T	C	-0.232307	0.0582029	0.0491695	0.0576	2.30542e-06	0.3123	0.00271877	22.3165
		rs2180795	T	C	-0.164229	-0.0222047	0.035813	0.0394	4.52382e-06	0.5737	0.00256169	21.0238
		rs293381	A	G	-0.0719705	-0.0164953	0.0156336	0.017	4.15301e-06	0.3336	0.00258161	21.1878
		rs3108495	T	C	0.0828459	0.00939572	0.0179163	0.021	3.76324e-06	0.6546	0.00260456	21.3766
		rs4395533	A	G	-0.0688898	0.0020978	0.0154259	0.0177	7.97447e-06	0.9064	0.00242982	19.939
		rs61985979	G	A	-0.0696306	-0.00499749	0.0152946	0.017	5.29792e-06	0.7683	0.00252492	20.7213
		rs62188519	C	T	-0.088589	0.0107981	0.0188415	0.0203	2.57887e-06	0.5924	0.00269265	22.1015
		rs67170531	A	G	-0.0945801	-0.00520351	0.0204175	0.0231	3.61616e-06	0.8207	0.00261385	21.453
		rs6987304	A	C	-0.0883784	-0.0341981	0.0184999	0.0205	1.77729e-06	0.0955103	0.0027795	22.8164
		rs75738537	A	G	0.236738	0.0317021	0.0527141	0.0802	7.08942e-06	0.692901	0.00245717	20.164
		rs7869844	C	G	0.0866596	-0.00920221	0.0195763	0.022	9.56545e-06	0.6751	0.00238757	19.5914
		rs79028060	A	G	-0.127396	0.0330962	0.0271036	0.0302	2.59723e-06	0.2727	0.00269097	22.0878
		rs890614	C	T	0.146599	0.00460057	0.0306685	0.0333	1.75207e-06	0.8897	0.00278284	22.8439
18	1-palmitoleoyl-2-linolenoyl-GPC (16:1/18:3) levels	rs10864726	T	C	0.0870292	0.0301994	0.0155305	0.0173	2.09762e-08	0.0807495	0.00414747	31.3938
		rs114681695	G	A	-0.195057	-0.001998	0.0429476	0.0666	5.5792e-06	0.9766	0.00272827	20.622
		rs114690587	C	T	-0.162614	-0.045002	0.0354803	0.0399	4.57865e-06	0.2596	0.00277819	21.0003
		rs117967255	G	A	-0.214174	0.132195	0.0468258	0.0643	4.78833e-06	0.0398199	0.00276687	20.9145
		rs13051941	C	T	0.129379	-0.00580313	0.0277948	0.0309	3.2432e-06	0.8504	0.00286538	21.6613
		rs151128359	A	G	-0.378453	0.0981969	0.0849194	0.2538	8.32644e-06	0.699	0.00262722	19.8561
		rs174567	G	A	0.270068	0.0733021	0.0154862	0.0177	4.14855e-68	3.41201e-05	0.0387714	304.047
		rs182611493	G	A	-0.329106	0.0383979	0.0730758	0.1075	6.68023e-06	0.720701	0.00268279	20.2773
		rs183382461	C	G	0.196592	0.018704	0.0423137	0.0601	3.38344e-06	0.7563	0.00285468	21.5802
		rs2766649	T	C	-0.0770743	0.00580313	0.0162926	0.0181	2.23831e-06	0.751	0.00295924	22.3729
		rs35924669	T	C	0.154207	0.00059982	0.0348582	0.0399	9.69651e-06	0.9883	0.00258882	19.5651
		rs3766367	A	G	0.256471	0.0363994	0.0542741	0.0686	2.29566e-06	0.5963	0.00295281	22.3242
		rs4665972	C	T	-0.0941744	-0.064701	0.0154348	0.0173	1.05132e-09	0.000180601	0.00491308	37.2176
		rs4981372	C	T	0.0993793	-0.0505981	0.0222561	0.0247	7.99719e-06	0.0404203	0.0026374	19.9333
		rs59478025	A	G	0.0954387	-0.017604	0.0213276	0.0246	7.64482e-06	0.4743	0.00264876	20.0193
		rs6414634	C	T	-0.0910639	0.0156011	0.0197452	0.022	3.9892e-06	0.4776	0.00281303	21.2645
		rs75090039	T	C	0.111368	0.0118989	0.0218142	0.0249	3.30251e-07	0.631899	0.00344487	26.0572
		rs78106480	G	A	-0.316683	-0.1313	0.0608451	0.0666	1.9427e-07	0.0488203	0.00357989	27.0821
		rs7836323	A	G	0.125041	0.00600195	0.0255234	0.0278	9.62822e-07	0.828	0.00317305	23.9946
		rs9895209	C	A	0.0941311	0.0253999	0.0190703	0.026	7.97378e-07	0.3287	0.00322091	24.3577
19	Glyco-beta-muricholate levels	rs11144582	T	A	0.107208	0.0208049	0.0222579	0.022	1.46005e-06	0.3442	0.00320919	23.1935
		rs113615561	A	G	-0.276947	-0.0138961	0.0622449	0.0751	8.61443e-06	0.853	0.00273968	19.7909
		rs115778578	C	T	0.296147	-0.0423025	0.0639771	0.0973	3.67511e-06	0.6635	0.00296471	21.4213
		rs117209214	A	G	0.522151	0.0020978	0.0927191	0.0707	1.78609e-08	0.9768	0.0043818	31.7054
		rs117503177	A	G	-0.190651	-0.0566973	0.0396471	0.0494	1.51925e-06	0.2511	0.00319867	23.1172
		rs12965214	G	A	0.346643	0.00540458	0.0778256	0.101	8.42449e-06	0.9571	0.00274556	19.8335
		rs140939000	T	C	0.255591	-0.0411971	0.0501563	0.0581	3.47101e-07	0.4782	0.00359074	25.9609
		rs141511255	T	C	0.226746	-0.0385953	0.0472023	0.0659	1.55747e-06	0.5582	0.00319205	23.0692
		rs143153815	C	T	0.26935	0.141598	0.0609085	0.0666	9.77014e-06	0.0336101	0.00270649	19.5505
		rs143592666	G	A	0.284193	-0.0273038	0.0643011	0.0835	9.88291e-06	0.744099	0.00270346	19.5285
		rs147771258	C	A	0.502779	0.177501	0.108794	0.0831	3.81199e-06	0.0327002	0.00295505	21.3513
		rs148982377	C	T	0.889039	0.124396	0.0427024	0.0435	2.88759e-96	0.00421803	0.0567381	433.328
		rs17227535	T	C	0.114382	-0.00670241	0.023733	0.0239	1.43881e-06	0.778001	0.00321305	23.2215
		rs193057285	A	G	0.765464	0.0680044	0.172973	0.1145	9.62869e-06	0.5526	0.00271032	19.5782
		rs247897	T	A	-0.0822322	-0.0335992	0.0175698	0.0179	2.86419e-06	0.0608107	0.00303066	21.8993
		rs35228298	G	A	0.0894364	0.00709511	0.0200041	0.021	7.78907e-06	0.734301	0.00276626	19.9834
		rs3949447	A	G	0.0957681	0.0141001	0.0211865	0.022	6.17676e-06	0.5218	0.00282748	20.4269
		rs62471929	G	A	-0.254162	0.0196008	0.0384991	0.0467	4.06285e-11	0.6753	0.00601184	43.5712
		rs625226	C	T	0.105274	-0.0160997	0.0236387	0.024	8.45044e-06	0.5014	0.00274478	19.8278
		rs6477396	T	C	0.10187	0.00639948	0.0187177	0.0188	5.25531e-08	0.733599	0.00409366	29.612
		rs722241	G	T	0.114166	0.0217038	0.0214205	0.0221	9.83449e-08	0.3273	0.00392655	28.3984
		rs75664649	T	C	-0.217056	-0.057502	0.0488299	0.0572	8.78343e-06	0.3149	0.00273457	19.7538
		rs7996573	A	T	0.16436	0.043002	0.0345421	0.0364	1.95275e-06	0.237	0.00313212	22.6347
		rs9612733	G	T	-0.153558	0.0289964	0.0282575	0.0314	5.5032e-08	0.3566	0.00408138	29.5228
		rs9916811	T	C	0.0755359	0.0101978	0.0169129	0.0169	7.96286e-06	0.545801	0.00276042	19.9411
20	Pregnenetriol disulfate levels	rs10460102	C	A	-0.0964982	-0.0703	0.0215233	0.0298	7.34564e-06	0.0184098	0.00243706	20.0963
		rs112471641	C	T	-0.382125	-0.121297	0.075503	0.0884	4.16951e-07	0.1701	0.0031034	25.6081
		rs112854985	A	G	0.0894452	0.040201	0.0202402	0.0246	9.90717e-06	0.1022	0.00236789	19.5245
		rs117897361	A	G	0.170821	-0.0113036	0.0362458	0.0588	2.4427e-06	0.8477	0.00269217	22.2056
		rs12443807	T	C	0.10159	-0.0199986	0.0225809	0.0264	6.8303e-06	0.4478	0.00245391	20.2355
		rs12497018	A	G	-1.11448	-0.190604	0.241159	0.0855	3.81258e-06	0.0257401	0.00258891	21.3517
		rs12759507	T	C	-0.0746176	-0.000900405	0.0149191	0.018	5.68888e-07	0.9613	0.00303099	25.0087
		rs139343726	C	G	-0.410394	-0.216503	0.0869305	0.1535	2.3476e-06	0.1582	0.0027014	22.2819
		rs1407611	T	C	0.0686042	0.0120965	0.014522	0.018	2.31067e-06	0.5029	0.00270507	22.3122
		rs174602	C	T	0.0858867	0.0349021	0.0181315	0.0235	2.17042e-06	0.1382	0.00271961	22.4326
		rs186110340	G	C	-0.236796	-0.0701043	0.0519415	0.0558	5.14239e-06	0.209	0.00251959	20.7785
		rs2011425	G	T	-0.161655	0.0374008	0.0257084	0.0305	3.21544e-10	0.2192	0.00478247	39.5296
		rs212100	C	T	0.558046	0.0438996	0.0183277	0.0228	1e-200	0.0544202	0.101265	926.869
		rs35015532	G	A	0.0846309	0.0475949	0.0160197	0.0194	1.2714e-07	0.0139701	0.00338053	27.9025
		rs4149056	C	T	0.105831	-0.00519647	0.0192867	0.0229	4.08145e-08	0.8194	0.00364611	30.1026
		rs4902945	C	T	0.0667642	0.00889948	0.0150481	0.0183	9.13368e-06	0.6265	0.00238667	19.6797
		rs61678011	T	C	-0.224229	-0.177	0.0477909	0.0824	2.70706e-06	0.03185	0.00266832	22.0084
		rs61978604	C	T	-0.08382	0.0331019	0.0188095	0.0321	8.34034e-06	0.3032	0.00240769	19.8534
		rs62461553	A	C	-0.101178	-0.00429923	0.0142629	0.0174	1.30476e-12	0.8062	0.00607875	50.3096
		rs7196069	C	G	0.136925	-0.0037972	0.0278774	0.0333	9.03049e-07	0.9098	0.00292345	24.1188
		rs72838150	A	G	-0.181177	0.00630011	0.0298536	0.0343	1.28838e-09	0.8551	0.00445634	36.822
		rs72838683	T	C	0.143682	-0.0358966	0.0322537	0.0504	8.3987e-06	0.4765	0.00240605	19.8399
		rs72938170	T	C	-0.0693111	-0.0192032	0.0147262	0.0171	2.51809e-06	0.2626	0.00268511	22.1472
		rs79510645	A	G	-1.17053	0.0430978	0.241127	0.2062	1.20729e-06	0.8344	0.00285586	23.5596
21	Levulinoylcarnitine levels	rs112106551	G	A	-0.179547	0.0401035	0.0322422	0.032	2.56649e-08	0.2102	0.00429031	31.0018
		rs113523158	A	C	-0.199518	0.103801	0.0440787	0.0431	5.9993e-06	0.0159001	0.00283871	20.4826
		rs113651058	A	G	0.200957	-0.0433982	0.0438175	0.0515	4.51317e-06	0.3996	0.00291402	21.0276
		rs1171616	T	G	0.137117	-0.0312018	0.0202439	0.0215	1.25928e-11	0.1458	0.00633407	45.8642
		rs12445621	T	C	0.0767946	0.0305971	0.0168368	0.0174	5.08834e-06	0.0785308	0.00288229	20.798
		rs13156040	C	T	-0.0902854	-0.00600195	0.0197894	0.0212	5.05936e-06	0.776301	0.00288379	20.8089
		rs145623522	G	T	0.255399	0.00020002	0.0481899	0.0574	1.15898e-07	0.9968	0.00388761	28.0806
		rs147303337	A	C	-0.211971	0.0978977	0.0461797	0.0759	4.42967e-06	0.1973	0.00291897	21.0635
		rs148288912	T	C	0.295423	0.0635005	0.0655864	0.1188	6.65816e-06	0.593	0.00281117	20.2834
		rs200374463	T	G	0.387677	-0.0421041	0.0363795	0.0418	1.62649e-26	0.3138	0.0155337	113.529
		rs2472769	T	G	-0.0828763	0.00299551	0.0185368	0.0186	7.78877e-06	0.8719	0.00276971	19.9835
		rs4813579	T	C	0.131425	0.000299955	0.0290501	0.0279	6.0663e-06	0.9906	0.0028358	20.4616
		rs5748937	T	C	0.187469	-0.112799	0.0398229	0.0511	2.50701e-06	0.0274499	0.00306977	22.155
		rs60309476	A	G	-0.0839979	0.023404	0.0165298	0.0167	3.74225e-07	0.1602	0.00357515	25.8155
		rs60443806	G	A	0.118579	-0.00239712	0.0255575	0.0258	3.48919e-06	0.9244	0.00298215	21.5208
		rs61337275	A	G	-0.145916	0.000499875	0.0291375	0.0284	5.50425e-07	0.9871	0.00347247	25.0715
		rs6464067	C	G	-0.0821544	-0.000100005	0.0174602	0.0178	2.53558e-06	0.9941	0.00306675	22.1331
		rs662138	G	C	-0.167147	0.0139975	0.0218161	0.0224	1.83564e-14	0.5315	0.00809028	58.6843
		rs7122801	T	C	-0.0789816	-0.000700245	0.0174893	0.0178	6.30226e-06	0.9694	0.0028257	20.3885
		rs77839011	T	C	0.493755	-0.0646985	0.103392	0.2836	1.79223e-06	0.8194	0.00315881	22.7997
		rs77953857	C	G	-0.330964	0.0928982	0.0724551	0.0869	4.92755e-06	0.2853	0.00289078	20.8595
22	Taurocholic acid levels	rs10204814	T	C	0.0826005	0.0282959	0.0184257	0.0211	7.36364e-06	0.1808	0.0025887	20.0912
		rs10848050	G	A	-0.077225	-0.0158044	0.0168375	0.0177	4.50746e-06	0.3704	0.0027094	21.0304
		rs10952376	A	C	0.0897406	0.0477992	0.0178164	0.0203	4.72942e-07	0.0186599	0.00326594	25.3645
		rs112156304	T	C	0.165821	0.0158044	0.0333471	0.0368	6.60665e-07	0.666801	0.00318324	24.7201
		rs112929420	T	A	0.167113	0.00110061	0.0377219	0.0422	9.41802e-06	0.9791	0.00252828	19.621
		rs117409421	G	A	-0.204823	0.031501	0.0451222	0.0813	5.64418e-06	0.698101	0.00265408	20.5999
		rs12460888	A	C	-0.10327	0.0125015	0.0229707	0.0261	6.93295e-06	0.632799	0.0026035	20.2063
		rs141105780	G	T	0.35345	0.0388968	0.0765789	0.0957	3.92148e-06	0.684699	0.00274369	21.2973
		rs141870697	A	G	0.303948	0.0921962	0.0683235	0.0749	8.64096e-06	0.2181	0.00254942	19.7855
		rs150033131	G	C	0.432298	0.0704976	0.0963769	0.0947	7.27441e-06	0.4562	0.0025917	20.1145
		rs191245370	C	T	-0.25345	-0.1501	0.0515769	0.1184	8.92236e-07	0.205	0.00310894	24.1414
		rs2046973	C	G	0.149241	0.0477992	0.031806	0.0344	2.70247e-06	0.1644	0.00283541	22.0113
		rs2426643	G	A	-0.0857847	0.0208968	0.0160219	0.0176	8.59299e-08	0.235	0.00368873	28.6602
		rs2878884	C	T	-0.117406	-0.0127978	0.0263807	0.0265	8.57006e-06	0.6285	0.00255146	19.8014
		rs2933555	G	A	0.0807543	-0.00350385	0.0172906	0.0185	3.00588e-06	0.8518	0.00280918	21.8072
		rs335170	C	A	-0.0759421	0.0129029	0.0163598	0.017	3.45057e-06	0.4484	0.00277519	21.5425
		rs4739015	A	T	0.165986	-0.0114958	0.0357764	0.0413	3.49175e-06	0.781101	0.00277226	21.5198
		rs56326229	C	G	0.307548	0.162399	0.0640299	0.1385	1.56159e-06	0.2411	0.0029707	23.0647
		rs72960519	G	A	0.0975477	0.0344051	0.0196922	0.0209	7.28489e-07	0.1003	0.00315909	24.532
		rs73532962	A	G	0.212415	0.0533986	0.0479268	0.0604	9.33302e-06	0.3769	0.00253049	19.6382
		rs75856230	T	C	0.138883	0.00469894	0.030466	0.0377	5.14923e-06	0.9012	0.00267666	20.7757
		rs76149982	A	C	-0.149098	-0.0034961	0.0299223	0.0416	6.2658e-07	0.9335	0.00319635	24.8223
		rs7714690	C	T	0.0949068	0.0414993	0.0206797	0.0211	4.44578e-06	0.0493197	0.0027128	21.0569
		rs7987688	G	A	-0.0904925	-0.0238044	0.0200722	0.0211	6.53347e-06	0.2588	0.00261811	20.32
		rs8036635	G	T	0.096063	0.00769957	0.0215075	0.0221	7.95181e-06	0.7279	0.00256984	19.9444
		rs8120082	G	A	-0.182068	-0.0140015	0.0366733	0.0401	6.88466e-07	0.7272	0.00317306	24.6408
		rs913967	C	T	0.282703	0.0374008	0.0612966	0.0663	3.987e-06	0.572499	0.0027396	21.2655
23	Serine levels	rs1002607	C	T	-0.078572	-0.0156962	0.0156171	0.0171	4.87509e-07	0.3589	0.00305105	25.3064
		rs1047891	A	C	0.205086	-0.0292023	0.016246	0.0188	1.56139e-36	0.1205	0.0189031	159.321
		rs11214896	A	G	-0.0846707	0.0166014	0.0175926	0.0195	1.48797e-06	0.3946	0.00279276	23.158
		rs113117335	T	G	0.0915971	-0.0328022	0.0204917	0.0229	7.82366e-06	0.1534	0.00240991	19.9757
		rs11638845	G	T	-0.0694867	0.0142003	0.0153619	0.0172	6.08758e-06	0.4076	0.00246764	20.4554
		rs116434634	A	C	0.243771	-0.0593997	0.0503985	0.0895	1.31898e-06	0.5068	0.00282062	23.3897
		rs1205042	T	C	-0.146472	-0.00670241	0.0307108	0.0337	1.84795e-06	0.842	0.00274269	22.7416
		rs12404355	T	C	0.240845	-0.048004	0.0517649	0.0721	3.27657e-06	0.505	0.00261043	21.6421
		rs12659929	G	A	0.0945102	0.0103029	0.0208132	0.0227	5.60212e-06	0.6519	0.0024868	20.6146
		rs13136680	C	T	0.165376	0.0532004	0.0359606	0.039	4.24912e-06	0.1721	0.00255049	21.1439
		rs141999665	G	A	0.284405	-0.148196	0.0620866	0.0723	4.63237e-06	0.0404297	0.00253058	20.9785
		rs145457809	G	A	0.291453	-0.0966003	0.0623409	0.0853	2.93745e-06	0.2572	0.00263564	21.8517
		rs146953046	G	T	-0.303594	-0.0147999	0.0685252	0.0883	9.40578e-06	0.8669	0.00236754	19.6237
		rs149220021	A	G	-0.2995	0.0228959	0.0670995	0.0796	8.06219e-06	0.773101	0.00240299	19.9182
		rs149814267	A	G	-0.310411	-0.102498	0.0630565	0.091	8.53349e-07	0.2597	0.00292136	24.2275
		rs155501	G	T	-0.0783591	-0.00169856	0.0175405	0.0196	7.92008e-06	0.9306	0.00240708	19.9522
		rs168020	A	C	0.0672433	-0.0222047	0.0152134	0.017	9.87022e-06	0.1933	0.00235647	19.5317
		rs17428922	C	A	0.113125	-0.0308977	0.0252237	0.0313	7.29579e-06	0.3225	0.00242598	20.1092
		rs2344872	T	C	-0.0931895	-0.0101008	0.0203471	0.0228	4.64995e-06	0.6567	0.00252971	20.9712
		rs2363498	A	T	0.280691	-0.130599	0.0558669	0.063	5.05296e-07	0.0380697	0.00304275	25.2373
		rs35780223	T	C	-0.166662	-0.0130954	0.0338282	0.0442	8.36243e-07	0.7668	0.00292607	24.2667
		rs4382808	G	A	-0.0778347	0.0243029	0.0174809	0.0196	8.48582e-06	0.2143	0.00239123	19.8205
		rs4553269	T	C	-0.0944099	-0.0286979	0.0203595	0.0222	3.53244e-06	0.1973	0.00259308	21.4979
		rs561931	G	A	0.182917	-0.0160013	0.0153145	0.0171	6.97391e-33	0.3498	0.0169558	142.626
		rs56335308	A	G	0.231549	-0.0313049	0.0484332	0.0648	1.7461e-06	0.6292	0.00275577	22.8504
		rs6461757	G	A	0.0765078	0.00040008	0.0154594	0.0175	7.4611e-07	0.9812	0.00295246	24.4862
		rs6856689	A	G	-0.159359	0.00159872	0.0328373	0.0349	1.21605e-06	0.9625	0.00283939	23.5458
		rs7046643	G	A	-0.0808848	-0.00939572	0.0179564	0.0199	6.65268e-06	0.6373	0.00244722	20.2857
		rs738161	A	C	-0.0679003	0.0235993	0.0151681	0.0167	7.58714e-06	0.1583	0.00241697	20.0344
		rs75859613	C	T	-0.225105	0.0267034	0.0432815	0.0601	1.98282e-07	0.656299	0.00325979	27.0434
		rs77195831	C	T	-0.1436	0.00110061	0.0324811	0.0376	9.82353e-06	0.9771	0.00235757	19.5408
		rs780093	C	T	0.076895	-0.064701	0.0153949	0.017	5.88852e-07	0.0001385	0.0030073	24.9424
		rs816411	T	C	-0.148474	0.0154008	0.0150358	0.0168	5.35888e-23	0.3604	0.00369423	25.7924
24	X-13729 levels	rs10174021	C	T	0.119528	-0.023697	0.0242901	0.0283	8.61667e-07	0.4025	0.00312521	24.2085
		rs10937929	G	A	-0.0801034	0.0831968	0.0160688	0.0181	6.19578e-07	4.57004e-06	0.00320699	24.8441
		rs10999397	C	A	-0.0740084	-0.031799	0.0160775	0.0174	4.16017e-06	0.0673395	0.00273585	21.1842
		rs1112669	C	G	0.0971592	-0.0476998	0.0205543	0.0231	2.27913e-06	0.0393197	0.00288447	22.3383
		rs11130907	T	A	0.0753953	-9.9995e-05	0.0161981	0.0182	3.24668e-06	0.9943	0.00279706	21.6595
		rs111875922	T	C	0.275114	-0.206803	0.059389	0.1336	3.6145e-06	0.1216	0.00277055	21.4536
		rs114081268	A	G	-0.345036	-0.0143018	0.0717327	0.0922	1.50913e-06	0.8767	0.00298644	23.1303
		rs116938011	T	C	-0.425383	0.397097	0.0804237	0.1863	1.22803e-07	0.0330902	0.00360894	27.9692
		rs117144859	G	C	0.201184	-0.103801	0.0374958	0.0568	8.07197e-08	0.0674295	0.00371333	28.7812
		rs117982327	C	T	-0.224408	0.0139975	0.0498896	0.0593	6.85696e-06	0.8133	0.00261263	20.2276
		rs118155399	G	A	-0.168902	0.0605996	0.0374811	0.0473	6.59641e-06	0.2005	0.00262218	20.3017
		rs12034533	C	A	0.0994195	0.00579677	0.0210381	0.0231	2.29335e-06	0.8024	0.00288293	22.3263
		rs186601729	T	C	-0.253758	-0.0740018	0.0553276	0.0643	4.50834e-06	0.25	0.00271602	21.0302
		rs189978904	T	C	0.191196	0.023697	0.0412435	0.077	3.55591e-06	0.7582	0.00277458	21.4849
		rs28477602	T	C	-0.080253	0.014997	0.0175942	0.0189	5.0827e-06	0.4281	0.00268641	20.8004
		rs373599134	G	A	0.167103	0.0762015	0.0368681	0.0549	5.83044e-06	0.1653	0.0026526	20.5378
		rs4939880	T	C	-0.0717239	0.00760104	0.0160412	0.0172	7.77663e-06	0.6595	0.0025816	19.9867
		rs60981106	A	G	0.191128	-0.0178992	0.0416986	0.0464	4.57097e-06	0.6999	0.00271259	21.0036
		rs7068446	G	A	-0.215191	0.060504	0.0474379	0.0496	5.72608e-06	0.2224	0.00265705	20.5724
		rs72551330	C	T	0.297162	0.00830439	0.0634103	0.0757	2.7814e-06	0.9123	0.00283525	21.9561
		rs72741925	G	T	-0.0761663	0.0377019	0.0167451	0.0213	5.40121e-06	0.0763396	0.00267145	20.6842
		rs73430743	T	C	-0.288904	0.0423984	0.0615659	0.0645	2.69763e-06	0.511	0.00284281	22.0148
		rs747631	C	A	0.0747716	-0.00350385	0.0157192	0.0174	1.96778e-06	0.8415	0.00292079	22.6204
		rs75428798	T	A	0.22875	-0.0914026	0.0499915	0.068	4.7445e-06	0.1786	0.00270341	20.9323
		rs76411331	T	C	0.11689	0.0036035	0.0262554	0.0302	8.50626e-06	0.9043	0.00255954	19.8155
		rs79102130	A	G	-0.170119	0.0708032	0.0356434	0.054	1.8168e-06	0.1899	0.00294053	22.7738
		rs9606138	A	G	0.125556	-0.0248974	0.0269281	0.0342	3.1219e-06	0.4661	0.00280673	21.7346
25	X-17325 levels	rs10146609	C	T	-0.140589	-0.00980181	0.0310047	0.0349	5.77563e-06	0.7791	0.00275303	20.5556
		rs1047891	A	C	0.193695	-0.0292023	0.017386	0.0188	7.9338e-29	0.1205	0.0163916	124.085
		rs11198042	G	C	-0.140456	0.0335051	0.0314516	0.0302	7.97707e-06	0.2675	0.00267051	19.9379
		rs115996033	T	A	-0.141002	0.00290421	0.0317263	0.0353	8.81643e-06	0.9348	0.00264498	19.7467
		rs116926310	T	C	0.227292	-0.000300045	0.0480235	0.0402	2.21302e-06	0.9941	0.00299859	22.3946
		rs11766611	A	G	-0.267717	0.105198	0.0518757	0.0744	2.45986e-07	0.1577	0.00356315	26.6261
		rs146313661	C	T	-0.324451	-0.0165031	0.0731718	0.0926	9.24603e-06	0.8588	0.00263285	19.656
		rs17522609	A	C	-0.247777	0.0995014	0.0536815	0.0663	3.91791e-06	0.1337	0.00275303	20.5556
		rs17732770	A	G	0.22852	0.0577971	0.0502488	0.0644	5.42169e-06	0.3689	0.00276919	20.6767
		rs2376411	C	G	0.0772357	0.0242047	0.0173752	0.0258	8.78184e-06	0.3482	0.00264598	19.7542
		rs2613715	T	C	0.073675	-0.0117993	0.0166396	0.0188	9.52514e-06	0.528	0.00262526	19.5992
		rs2823729	A	G	-0.0739558	0.0167981	0.0167171	0.0175	9.6906e-06	0.3378	0.00262086	19.5662
		rs324420	A	C	0.0948595	0.0459958	0.0197321	0.0208	1.52936e-06	0.0269998	0.00309336	23.1046
		rs4693216	G	A	0.143111	0.00429923	0.0319225	0.0331	7.35714e-06	0.8976	0.00269118	20.0926
		rs56251626	G	C	-0.316668	0.206606	0.0706173	0.0686	7.31583e-06	0.00259203	0.00269262	20.1034
		rs61777887	C	T	0.254291	-0.0509972	0.0549764	0.0808	3.73767e-06	0.5285	0.00286434	21.3891
		rs6963576	T	C	0.207034	0.0404987	0.043627	0.0484	2.07942e-06	0.4023	0.00301454	22.5142
		rs71624147	C	T	0.181058	-0.0513963	0.0399294	0.0451	5.77517e-06	0.2537	0.00275304	20.5557
		rs72697926	G	C	0.207902	-0.0324962	0.0468405	0.0566	9.05816e-06	0.5659	0.00263808	19.6951
		rs72703565	C	T	0.091241	-0.00929665	0.0205265	0.0239	8.78775e-06	0.697	0.00264582	19.753
		rs7603543	G	A	-0.176379	-0.00870203	0.0362954	0.0355	1.17652e-06	0.8064	0.00316065	23.6088
		rs76150504	G	C	-0.337712	0.111401	0.0716747	0.0723	2.45614e-06	0.1237	0.00297186	22.1945
		rs78128655	G	C	0.334283	-0.0955011	0.0733211	0.0869	5.13576e-06	0.2716	0.00278305	20.7804
		rs78986657	T	C	0.255274	-0.116601	0.0533502	0.0541	1.71094e-06	0.0311702	0.00306456	22.8889
		rs923353	T	C	0.0817464	-0.0160989	0.0179795	0.0193	5.45088e-06	0.4046	0.00276782	20.6664
26	X-21821 levels	rs11142602	G	T	-0.199552	-0.0273038	0.0437767	0.0471	5.15432e-06	0.562501	0.00269167	20.7737
		rs1133607	T	C	-0.156338	-0.051904	0.0276376	0.0292	1.54305e-08	0.0757094	0.00413898	31.9901
		rs114231780	G	A	0.239913	0.0426048	0.0530416	0.078	6.09375e-06	0.584901	0.00265025	20.4532
		rs116274970	C	A	-0.140718	-0.0166998	0.0317547	0.0328	9.36169e-06	0.6111	0.00254415	19.6323
		rs11722698	A	G	-0.0979578	-0.00429923	0.0212249	0.0234	3.92643e-06	0.8552	0.00275901	21.2948
		rs12756428	A	G	0.215652	0.00939572	0.043437	0.0489	6.88063e-07	0.8473	0.00319128	24.6419
		rs182785164	C	T	-0.425253	-0.292401	0.0946657	0.1183	7.05047e-06	0.0134899	0.0026142	20.1742
		rs28687348	C	G	-0.135722	-0.0101008	0.030704	0.0332	9.85411e-06	0.760801	0.00253149	19.5343
		rs34964258	G	A	0.0885878	0.0212032	0.0196588	0.0226	6.59814e-06	0.3476	0.0026306	20.3012
		rs35382316	G	C	0.0725347	0.0204987	0.0162139	0.0178	7.69061e-06	0.2515	0.00259272	20.008
		rs3754686	C	T	-0.0831592	0.0108992	0.0172016	0.0196	1.33555e-06	0.5784	0.00302644	23.3652
		rs6729700	T	C	0.070282	0.018704	0.0156978	0.0168	7.56378e-06	0.2636	0.00259685	20.04
		rs72917807	A	C	0.349369	0.650198	0.0762947	0.3275	4.66738e-06	0.0471097	0.00271622	20.9637
		rs76745761	G	A	0.230905	0.0773995	0.0508518	0.0632	5.60573e-06	0.2206	0.0026709	20.613
		rs77499139	C	T	0.4103	0.563594	0.0863125	0.2826	1.99771e-06	0.0460903	0.0029265	22.5914
		rs77801681	T	A	0.233373	-0.0251998	0.0495997	0.0588	2.53697e-06	0.667699	0.00286723	22.1325
		rs7826908	G	A	0.0784334	0.0258	0.016625	0.0187	2.38414e-06	0.1677	0.00288264	22.2518
		rs79074891	G	T	-0.213508	0.0227979	0.0476418	0.0534	7.41079e-06	0.6689	0.00260187	20.0789
		rs9379522	T	C	0.0731312	0.0116024	0.0164436	0.0177	8.69138e-06	0.5128	0.0025625	19.7742
		rs9981680	G	T	0.172908	-0.0221039	0.0389845	0.0428	9.19451e-06	0.6055	0.00254861	19.6668
27	1-stearoyl-2-arachidonoyl-gpc (18:0/20:4) levels	rs10747457	G	A	-0.091317	-0.00720399	0.0194429	0.0216	2.64442e-06	0.739301	0.00266569	22.0534
		rs10969279	T	C	0.0776696	0.00539542	0.015466	0.0168	5.11494e-07	0.746	0.00304656	25.2139
		rs116903888	T	C	-0.261782	0.00400198	0.0579484	0.0889	6.25709e-06	0.9639	0.00304656	25.2139
		rs12928099	A	C	0.124193	-0.0152964	0.0167142	0.0187	1.08264e-13	0.414	0.00664531	55.1973
		rs138664701	C	T	-0.426787	-0.0407964	0.0938478	0.1015	5.42486e-06	0.687999	0.00249963	20.6761
		rs17081005	T	C	-0.205288	0.0251023	0.0464673	0.0534	9.96627e-06	0.6384	0.00235936	19.5131
		rs17116404	C	A	0.0988731	0.0199986	0.0220179	0.0249	7.10322e-06	0.4233	0.00243743	20.1604
		rs174528	C	T	-0.620017	0.0660971	0.0145281	0.0175	1e-200	0.000161499	0.18079	1820.89
		rs192510422	G	A	0.574017	-0.179401	0.123645	0.3358	3.44262e-06	0.5932	0.00260466	21.5472
		rs2041081	T	C	0.0725342	0.0518996	0.0162162	0.0175	7.71499e-06	0.00302698	0.00241838	20.0024
		rs2194294	G	A	0.0721764	0.0142003	0.0158922	0.0176	5.58259e-06	0.421	0.00249302	20.6214
		rs2238001	C	T	0.14314	-0.0379025	0.0226905	0.0269	2.8198e-10	0.1579	0.0047988	39.7858
		rs2668899	G	A	-0.118197	0.0328952	0.0166186	0.0184	1.14123e-12	0.0731493	0.00609198	50.573
		rs35179427	A	G	-0.151769	0.0489044	0.0271674	0.0295	2.31763e-08	0.0975506	0.0037672	31.2007
		rs35545453	C	T	-0.359222	0.0788051	0.0780518	0.0851	4.17736e-06	0.3548	0.00255997	21.1765
		rs38854	T	C	-0.0691425	0.00279609	0.0154422	0.0168	7.55254e-06	0.868	0.00242329	20.0432
		rs4927890	G	T	-0.0952233	0.0222047	0.0209465	0.0266	5.46705e-06	0.4051	0.00249784	20.6613
		rs558406	C	A	0.140693	-0.00239712	0.0287004	0.0315	9.48104e-07	0.9403	0.00290332	24.025
		rs56257608	T	C	-0.0745031	0.0057037	0.0159228	0.0176	2.88245e-06	0.747799	0.00264574	21.8879
		rs58411334	T	G	-0.113556	0.0323994	0.0257068	0.0281	9.99203e-06	0.2478	0.00235878	19.5083
		rs58542926	T	C	-0.175261	0.00639948	0.0290529	0.0326	1.61465e-09	0.8449	0.00439005	36.382
		rs6104733	C	T	0.0948662	0.0191013	0.0214672	0.024	9.91062e-06	0.4258	0.00236066	19.5239
		rs62207051	G	A	0.149723	-0.0777015	0.0337518	0.0366	9.16477e-06	0.0334703	0.00237869	19.6733
		rs6661669	C	T	0.0748226	-0.0329027	0.0155189	0.0174	1.42555e-06	0.0588004	0.00280873	23.2401
		rs7043767	T	C	0.0725912	0.00509699	0.0161777	0.0182	7.21959e-06	0.778099	0.00243369	20.1293
		rs7149812	C	A	-0.0721572	-0.0108015	0.0160043	0.0174	6.52521e-06	0.5358	0.002457	20.3227
		rs73285484	G	C	-0.151626	0.0431998	0.0338825	0.0359	7.63863e-06	0.2294	0.00242065	20.0213
		rs74025961	T	C	0.17067	0.0208021	0.0367774	0.0397	3.47361e-06	0.600101	0.00260261	21.5302
		rs77525775	T	C	0.234312	-0.120203	0.0526686	0.0569	8.63533e-06	0.0347496	0.0023924	19.787
		rs79629507	T	C	-0.159651	-0.0356997	0.0360745	0.0411	9.61745e-06	0.3849	0.00236756	19.5811
		rs897458	C	T	-0.0838318	-0.0327963	0.0157483	0.0174	1.01944e-07	0.05894	0.00342176	28.3299
		rs914938	G	C	0.143761	-0.041401	0.0297131	0.0317	1.30949e-06	0.1921	0.00282842	23.4035
		rs964184	C	G	-0.107878	0.0274984	0.0225792	0.0243	1.77272e-06	0.2575	0.00275827	22.8215
28	1-palmitoyl-2-arachidonoyl-gpc (16:0/20:4n6) levels	rs10176700	C	G	-0.27483	0.00580313	0.062205	0.1159	9.95597e-06	0.9602	0.00236389	19.5152
		rs1047738	G	C	0.0814984	-0.00999983	0.0158501	0.0173	2.72077e-07	0.5647	0.00319905	26.4319
		rs10738915	A	G	0.0779976	-0.00060018	0.0159674	0.0179	1.03532e-06	0.9718	0.00288813	23.8555
		rs10884110	G	A	-0.0913236	0.0548047	0.0198641	0.0214	4.27776e-06	0.0104701	0.00255914	21.1311
		rs11207997	T	C	-0.0779034	0.0404027	0.0160432	0.0177	1.19874e-06	0.0229002	0.00285409	23.5736
		rs112414147	C	T	-0.237992	0.00900038	0.052177	0.0772	5.08497e-06	0.9068	0.00251912	20.7999
		rs12928099	A	C	0.123974	-0.0152964	0.0168824	0.0187	2.08237e-13	0.414	0.00650335	53.9122
		rs139420442	G	T	-0.46871	0.00889948	0.0992866	0.0915	2.34941e-06	0.9228	0.00269794	22.2803
		rs139567637	G	A	-0.253176	-0.081497	0.0565235	0.0645	7.49458e-06	0.2067	0.00242946	20.0577
		rs142782776	A	G	-0.258565	0.1144	0.0572537	0.0698	6.29806e-06	0.1015	0.00246966	20.3905
		rs144691575	C	T	-0.216768	-0.045002	0.0479714	0.0527	6.22237e-06	0.3927	0.00247246	20.4136
		rs1526804	G	A	0.0955982	0.00999983	0.0213827	0.0228	7.79186e-06	0.662	0.00242047	19.9834
		rs17081005	T	C	-0.210294	0.0251023	0.047001	0.0534	7.66775e-06	0.6384	0.00242417	20.014
		rs17092358	C	T	0.177507	0.0471021	0.0398486	0.0419	8.40741e-06	0.2611	0.00240291	19.8381
		rs174533	A	G	-0.613794	0.0683033	0.0150029	0.0177	1e-200	0.000111699	0.168867	1673.36
		rs1801390	T	C	-0.215024	0.0194006	0.0461656	0.061	3.19802e-06	0.7504	0.00262647	21.6886
		rs182180380	A	G	0.342398	-0.0501992	0.0760562	0.0942	6.73449e-06	0.5945	0.00245417	20.2623
		rs188247550	T	C	-0.357389	0.0404027	0.0756011	0.1077	2.27522e-06	0.7076	0.00270538	22.3419
		rs1985147	T	C	-0.0972986	0.0227981	0.021397	0.0223	5.43362e-06	0.306	0.00250378	20.6729
		rs2434885	T	C	-0.0883465	0.0202045	0.0195946	0.0213	6.52219e-06	0.3427	0.00246158	20.3236
		rs34617177	T	C	-0.226415	-0.0203048	0.0471023	0.054	1.53294e-06	0.706401	0.00279697	23.1005
		rs35545453	C	T	-0.359102	0.0788051	0.0787911	0.0851	5.17304e-06	0.3548	0.00251516	20.7671
		rs6036719	G	A	0.0782628	0.0175023	0.0174164	0.0191	7.00208e-06	0.3587	0.00244517	20.1878
		rs6064992	C	G	-0.0779995	0.0432032	0.0172289	0.0188	5.97548e-06	0.0214501	0.00248181	20.491
		rs6476871	A	G	-0.0979003	0.00179838	0.019687	0.027	6.59779e-07	0.9463	0.00299285	24.7231
		rs7137322	A	T	0.0756121	-0.0299954	0.0169695	0.0188	8.35998e-06	0.1106	0.00240424	19.849
		rs73002956	G	A	-0.144595	0.0137035	0.0283308	0.0307	3.32901e-07	0.6555	0.00315207	26.0425
		rs75460503	G	T	-0.202408	-0.0292966	0.0441897	0.0468	4.63986e-06	0.532	0.00254031	20.9753
		rs79032346	G	A	-0.125499	0.0435027	0.0267892	0.0363	2.80393e-06	0.2304	0.00265695	21.941
		rs925802	G	A	-0.0941649	0.0129029	0.0212599	0.0225	9.4568e-06	0.567599	0.00237575	19.6133
		rs964184	C	G	-0.107419	0.0274984	0.0228046	0.0243	2.47202e-06	0.2575	0.00268613	22.1826
29	Arachidonate (20:4n6) to oleate to vaccenate (18:1) ratio	rs12928099	A	C	0.0984964	-0.0152964	0.0169457	0.0187	6.15625e-09	0.414	0.0041177	33.7766
		rs13088039	T	C	0.0965996	-0.0267958	0.0217583	0.0267	9.01011e-06	0.3159	0.00240646	19.7058
		rs138208818	G	A	0.2105	0.0037972	0.0458039	0.05	4.31324e-06	0.9394	0.00257812	21.1151
		rs144708001	C	T	0.252562	0.0111014	0.0567487	0.0666	8.56601e-06	0.8679	0.00241823	19.8024
		rs16899695	G	A	0.394343	0.199403	0.0838766	0.0835	2.58293e-06	0.01702	0.00269785	22.0984
		rs16957265	C	T	0.177193	-0.0371031	0.04007	0.0437	9.77513e-06	0.3963	0.00238749	19.5501
		rs174564	G	A	-0.441216	0.074605	0.0154979	0.0178	2.80686e-178	2.87098e-05	0.0902418	810.309
		rs2225571	C	A	0.0791973	-0.0259991	0.0168746	0.0181	2.68844e-06	0.1512	0.0026885	22.0215
		rs2391627	G	T	0.0710192	0.000500125	0.0156658	0.0171	5.80419e-06	0.9762	0.00250888	20.5466
		rs58578755	T	G	0.073649	0.0267977	0.0155013	0.0169	2.02258e-06	0.1122	0.00275502	22.5679
		rs61918202	C	T	0.133357	0.0156011	0.0275035	0.0407	1.24264e-06	0.701699	0.00286901	23.5044
		rs62230179	T	G	0.135877	0.0263985	0.0288764	0.0309	2.53276e-06	0.3939	0.00270244	22.136
		rs62381404	A	G	0.0879243	-0.0158042	0.0195917	0.0232	7.1949e-06	0.4968	0.00245883	20.1357
		rs73004975	G	A	-0.128873	0.00220242	0.0284826	0.0304	6.05018e-06	0.9418	0.00249921	20.4672
		rs73090756	C	T	0.205578	-0.0214973	0.0456831	0.0492	6.79276e-06	0.662799	0.00247225	20.2458
		rs73155110	T	G	-0.321502	-0.0140989	0.0622437	0.1155	2.40175e-07	0.9031	0.00325451	26.6729
		rs76262221	C	T	0.280078	0.00329542	0.0633785	0.1216	9.90988e-06	0.9785	0.00238431	19.524
		rs78964845	A	G	0.270098	0.0329027	0.0568089	0.0592	1.98933e-06	0.5785	0.00275889	22.5998
		rs9890740	T	G	-0.10295	0.0197046	0.0216477	0.0224	1.97756e-06	0.3789	0.00276028	22.6112
30	Phosphate to mannose ratio	rs11225514	G	A	0.101873	0.0239956	0.0229837	0.0258	9.31914e-06	0.3511	0.00238841	19.6414
		rs115554300	A	C	-0.307909	0.0749962	0.0667484	0.0801	3.96924e-06	0.3495	0.00258647	21.2744
		rs117707626	G	T	0.243862	-0.198203	0.0544533	0.0874	7.5217e-06	0.0233297	0.00243808	20.0509
		rs1260326	C	T	-0.223397	-0.065104	0.0151827	0.017	5.24517e-49	0.000127201	0.0257049	216.447
		rs13009343	T	G	0.20935	0.0535976	0.0468898	0.0774	8.01712e-06	0.4881	0.00242328	19.9289
		rs138453060	C	T	-0.341485	-0.337201	0.0740338	0.3382	3.97747e-06	0.3187	0.00258599	21.2705
		rs139250430	A	G	-0.33679	0.00699547	0.0751637	0.0968	7.4382e-06	0.9422	0.00244067	20.0723
		rs142336544	C	T	0.278077	0.0662039	0.0604111	0.0729	4.1629e-06	0.3637	0.0025754	21.1832
		rs147922120	A	G	0.226625	0.00350385	0.0494697	0.0518	4.62545e-06	0.9458	0.00255092	20.9812
		rs166163	C	G	0.0797237	-0.00429923	0.0174898	0.0195	5.1569e-06	0.8268	0.00252566	20.773
		rs17060302	C	T	-0.120048	-0.0189003	0.0268267	0.0304	7.64281e-06	0.5343	0.00243436	20.0202
		rs17665774	T	C	0.10228	-0.0103029	0.0207097	0.0237	7.86366e-07	0.6651	0.00296356	24.3853
		rs189027424	T	C	-0.364795	-0.0121029	0.0813401	0.1396	7.29788e-06	0.9309	0.00244508	20.1086
		rs2399029	T	C	0.0992752	0.0582972	0.0214915	0.0245	3.85098e-06	0.01737	0.00259351	21.3325
		rs2800902	A	T	0.0918674	0.0139029	0.0196542	0.0218	2.95109e-06	0.5248	0.00265538	21.8427
		rs28496399	C	T	0.203032	-0.0341019	0.0458529	0.0931	9.51494e-06	0.7141	0.00238357	19.6015
		rs56138102	A	G	-0.348077	-0.154399	0.0762781	0.0916	5.0366e-06	0.0919899	0.00253116	20.8183
		rs62180452	G	A	-0.1648	-0.0267977	0.0369726	0.0456	8.29807e-06	0.5562	0.00241531	19.8632
		rs62339020	T	G	-0.2077	0.0387975	0.0466544	0.0526	8.51215e-06	0.4606	0.0024094	19.8144
		rs62463241	C	G	0.0870733	0.00980181	0.0187712	0.0207	3.50653e-06	0.6346	0.00261527	21.512
		rs67573838	T	C	-0.0792175	-0.0335051	0.0178179	0.0204	8.75014e-06	0.1008	0.00240299	19.7617
		rs72649494	C	A	-0.225302	-0.0418039	0.0482195	0.0541	2.97665e-06	0.4389	0.00265338	21.8262
		rs7290682	A	C	-0.0736909	-0.00369682	0.0163248	0.0189	6.36008e-06	0.8448	0.00247699	20.3716
		rs73331384	A	G	-0.27417	0.0110982	0.0584794	0.0651	2.75457e-06	0.8643	0.00267141	21.975
		rs73565833	T	C	0.207217	-0.0430954	0.0455642	0.0546	5.42065e-06	0.4296	0.00251408	20.6775
		rs80304954	G	A	-0.193691	0.00969686	0.0411267	0.0458	2.4819e-06	0.8323	0.00269567	22.1751
31	Oleoyl-linoleoyl-glycerol (18:1 to 18:2) [2] to linoleoyl-arachidonoyl-glycerol (18:2 to 20:4) [2] ratio	rs10435215	G	A	-0.0857308	-0.0243999	0.0165615	0.0172	2.26066e-07	0.1557	0.00350654	26.7892
		rs112702452	A	G	-0.2349	-0.00540458	0.0498427	0.0578	2.44293e-06	0.9254	0.00290823	22.2049
		rs11751166	T	G	-0.214673	0.125398	0.0484298	0.0543	9.30771e-06	0.0209498	0.0025736	19.6433
		rs117620076	T	G	-0.258045	-0.045102	0.0580561	0.0688	8.79956e-06	0.5124	0.00258762	19.7506
		rs11782502	A	G	0.0769644	0.0145047	0.0169529	0.0178	5.62824e-06	0.4163	0.00269928	20.6052
		rs12221243	T	C	-0.119669	0.0128965	0.024648	0.025	1.20313e-06	0.606301	0.00308594	23.566
		rs12362235	G	A	0.079907	-0.00499749	0.0161865	0.0171	7.94785e-07	0.770801	0.00319011	24.3641
		rs12494055	C	T	-0.0758089	-0.011296	0.016091	0.0167	2.46195e-06	0.4978	0.0029063	22.1902
		rs12928099	A	C	-0.105611	-0.0152964	0.0175868	0.0187	1.9115e-09	0.414	0.00471328	36.0521
		rs145048469	G	C	-0.194588	0.0652001	0.0430837	0.0498	6.28637e-06	0.1908	0.00267162	20.3935
		rs148852238	T	C	-0.533894	-0.0034961	0.1166	0.1073	4.67546e-06	0.9742	0.00274567	20.9604
		rs174564	G	A	0.460747	0.074605	0.0162081	0.0178	9.40286e-178	2.87098e-05	0.0959377	807.88
		rs261342	C	G	0.0878163	0.0118989	0.0195397	0.0208	6.98114e-06	0.566899	0.00264542	20.193
		rs3756963	C	T	-0.0909069	-0.0301994	0.0185644	0.0196	9.73887e-07	0.123	0.00313904	23.9727
		rs41382844	C	A	0.105298	-0.00529595	0.0233659	0.0264	6.59074e-06	0.842	0.0026598	20.303
		rs499132	T	C	-0.0719184	0.0071047	0.015927	0.0168	6.31693e-06	0.671301	0.00267043	20.3844
		rs6079801	A	G	0.0756591	0.0106036	0.0166522	0.0169	5.53263e-06	0.5286	0.00270354	20.6379
		rs6696206	C	T	-0.279654	-0.176798	0.0615387	0.0748	5.51039e-06	0.0180098	0.00270458	20.6458
		rs6973834	G	A	-0.0949214	-0.0312952	0.0179021	0.019	1.14386e-07	0.0999609	0.00367832	28.1065
		rs71399832	T	A	0.22546	0.0107981	0.0493509	0.0594	4.91208e-06	0.8557	0.00273332	20.8658
		rs7269976	C	A	-0.18539	-0.0018982	0.0368896	0.0384	5.02016e-07	0.9603	0.00330565	25.2494
		rs72908742	T	C	0.214154	0.0030952	0.0482387	0.0496	9.01841e-06	0.9496	0.00258148	19.7037
		rs73173015	G	A	0.147438	-0.00620074	0.0322816	0.0343	4.94179e-06	0.857	0.00273181	20.8543
		rs80214905	T	C	0.207321	0.0471984	0.0448537	0.046	3.79773e-06	0.3049	0.00279772	21.3588
		rs9623807	C	A	-0.1246	0.00849599	0.0281251	0.0304	9.41376e-06	0.7802	0.00257075	19.6216
		rs964184	C	G	-0.109956	0.0274984	0.0237279	0.0243	3.58563e-06	0.2575	0.00281207	21.4687
32	Phosphate to linoleoyl-arachidonoyl-glycerol (18:2 to 20:4) [2] ratio	rs1077835	G	A	-0.0909591	-0.0139029	0.0194442	0.0211	2.89759e-06	0.5113	0.00285277	21.8775
		rs113339719	C	G	-0.249717	0.0199007	0.0560071	0.0734	8.24701e-06	0.7862	0.00259226	19.8745
		rs12271636	G	A	0.264136	-0.0212036	0.0576549	0.0579	4.62036e-06	0.714	0.00273645	20.9831
		rs12425298	T	C	-0.227793	0.0491044	0.0511574	0.0557	8.47658e-06	0.3786	0.00258544	19.8221
		rs12523836	T	C	0.0745789	0.00469894	0.0167305	0.0176	8.28558e-06	0.788501	0.00259109	19.8655
		rs12583306	C	A	-0.0757761	-0.0125015	0.01703	0.0184	8.60414e-06	0.494899	0.00258171	19.7935
		rs13394956	T	C	-0.298626	0.0110982	0.0666805	0.0722	7.51846e-06	0.8775	0.00261526	20.0514
		rs139010197	C	T	-0.231779	-0.00659818	0.0510019	0.0703	5.50642e-06	0.9252	0.00269277	20.6472
		rs1597070	T	C	-0.15397	-0.0695001	0.0290996	0.0334	1.21548e-07	0.0373499	0.00364676	27.9888
		rs1651059	G	A	-0.166064	-0.0295976	0.0282832	0.03	4.31922e-09	0.3242	0.0044868	34.4652
		rs17216588	T	C	0.18211	0.00489799	0.0299914	0.0311	1.26264e-09	0.8751	0.00479713	36.8604
		rs174564	G	A	0.309609	0.074605	0.0166232	0.0178	2.01136e-77	2.87098e-05	0.0433841	346.804
		rs1820058	T	A	0.2987	-0.158396	0.0670239	0.0669	8.3261e-06	0.0178599	0.00258988	19.8563
		rs201949698	A	G	-0.097933	0.0173978	0.0213267	0.0211	4.38925e-06	0.4085	0.00274923	21.0813
		rs2043082	A	G	-0.0927979	-0.00670241	0.0170307	0.0179	5.06964e-08	0.7089	0.00386655	29.6823
		rs2077334	A	C	0.119871	0.0205964	0.0231952	0.0261	2.36733e-07	0.4293	0.00347947	26.7004
		rs2799359	T	G	-0.240427	0.0900966	0.0542836	0.0604	9.46307e-06	0.1361	0.00255807	19.6117
		rs4374638	C	T	-0.0791439	0.00040008	0.0169827	0.0181	3.15823e-06	0.9821	0.0028313	21.7124
		rs438811	T	C	-0.178794	-0.0101008	0.0189961	0.0223	4.86185e-21	0.6502	0.0114491	88.5653
		rs4428007	C	A	-0.0900957	0.00709511	0.0193771	0.0205	3.32584e-06	0.7293	0.00281838	21.6131
		rs58844626	T	A	-0.160336	0.0213973	0.0354389	0.0373	6.05976e-06	0.5673	0.00266892	20.4639
		rs61899030	G	T	-0.0768611	0.0124978	0.0173212	0.0179	9.10531e-06	0.4829	0.00256765	19.6854
		rs6993475	T	C	0.230473	-0.060196	0.0521516	0.0607	9.90313e-06	0.3211	0.00254679	19.525
		rs7191595	C	T	0.0863566	0.0117993	0.0164347	0.0169	1.48407e-07	0.4842	0.00359665	27.6029
		rs80291295	C	T	0.268354	0.0806029	0.0593551	0.0906	6.14992e-06	0.3736	0.00266524	20.4356
		rs854785	T	A	-0.0771632	-0.0167981	0.0171986	0.0194	7.2367e-06	0.3884	0.00262475	20.1243
		rs9838178	A	G	0.0838984	0.0260965	0.0173044	0.0178	1.24467e-06	0.1416	0.00306378	23.5007
33	Phosphate to linoleoyl-arachidonoyl-glycerol (18:2 to 20:4) [1] ratio	rs10164484	G	A	-0.0845535	0.0242005	0.0180652	0.0227	2.86223e-06	0.2856	0.00286553	21.901
		rs1168041	C	T	-0.0831525	-0.0444952	0.0172613	0.0184	1.45529e-06	0.0155099	0.00303499	23.2001
		rs17216525	T	C	0.196909	0.00860289	0.0300635	0.0312	5.76224e-11	0.7837	0.00272583	20.8303
		rs184318268	A	G	0.293484	0.045102	0.0622328	0.0552	2.40639e-06	0.4142	0.00290897	22.2339
		rs1983529	T	C	0.0839094	-0.028204	0.0188208	0.0225	8.26006e-06	0.2106	0.00260069	19.8715
		rs2122624	G	A	-0.0735471	-0.0458048	0.0163358	0.0171	6.72559e-06	0.00739895	0.00265198	20.2645
		rs261290	C	T	0.0895686	0.00879859	0.0172501	0.018	2.07663e-07	0.6254	0.00352427	26.9535
		rs28456	G	A	0.30322	0.0816006	0.0171121	0.0185	2.95854e-70	1.02101e-05	0.0395597	313.903
		rs34121855	G	T	0.089283	-0.0503984	0.0201994	0.0222	9.86601e-06	0.0228102	0.00255637	19.532
		rs41284258	A	G	0.260366	0.0034042	0.0574903	0.0778	5.93005e-06	0.9653	0.00268341	20.5053
		rs4675525	C	T	-0.0756764	0.00839514	0.0165789	0.0193	5.004e-06	0.661301	0.00272583	20.8303
		rs483082	T	G	-0.177755	-0.0122042	0.0190295	0.0223	9.54298e-21	0.583399	0.0113167	87.2318
		rs56024619	T	A	-0.106163	0.0114048	0.021401	0.0266	7.02514e-07	0.667899	0.00321775	24.6017
		rs58212877	T	C	-0.115841	-0.0229002	0.0244578	0.0278	2.17591e-06	0.4114	0.00293419	22.4272
		rs61150920	C	A	-0.279781	-0.0416025	0.0627081	0.0645	8.13342e-06	0.5183	0.00260454	19.901
		rs7131189	A	G	0.261471	-0.0187955	0.0586287	0.0576	8.20415e-06	0.744201	0.00260237	19.8844
		rs7214253	A	G	0.0864661	0.0127978	0.0192976	0.0216	7.44111e-06	0.553	0.00262674	20.0711
		rs72848733	A	G	-0.135153	0.00249688	0.030014	0.0407	6.70041e-06	0.9514	0.00265292	20.2717
		rs74775676	G	A	-0.101678	0.00280393	0.0228756	0.0256	8.7968e-06	0.9124	0.00258499	19.7513
		rs75216879	A	G	-0.409543	0.106304	0.0905917	0.0953	6.16199e-06	0.2648	0.00267383	20.4319
		rs78719789	T	C	-0.20463	-0.0943986	0.0430031	0.0486	1.95039e-06	0.05223	0.00296159	22.6373
		rs9519271	T	C	-0.0794982	0.00740253	0.0170199	0.0181	2.99887e-06	0.6817	0.00285387	21.8116
		rs964184	C	G	0.115322	0.0274984	0.0236564	0.0243	1.08885e-06	0.2575	0.00310777	23.7582
34	Retinol (Vitamin A) to linoleoyl-arachidonoyl-glycerol (18:2 to 20:4) [1] ratio	rs10164484	G	A	-0.0813013	0.0242005	0.0181418	0.0227	7.41404e-06	0.2856	0.0026297	20.078
		rs116282697	G	A	-0.190045	0.0313049	0.0429593	0.053	9.69627e-06	0.5541	0.00256271	19.5652
		rs118013048	C	T	0.335582	0.0152964	0.0716542	0.0755	2.82221e-06	0.8398	0.00287132	21.928
		rs12581831	A	T	0.0745116	-0.017197	0.0163225	0.017	4.99577e-06	0.312	0.00272837	20.8334
		rs12923844	A	G	-0.160051	-0.0386993	0.0359705	0.0469	8.60707e-06	0.4092	0.00259246	19.7929
		rs13085675	T	C	-0.0818153	-0.0124978	0.0163818	0.0178	5.90567e-07	0.4827	0.00326394	24.9363
		rs139010197	C	T	-0.241975	-0.00659818	0.0511155	0.0703	2.20252e-06	0.9252	0.00293343	22.4038
		rs144959372	C	T	0.381539	0.173497	0.0849107	0.1335	7.00903e-06	0.1939	0.00264374	20.1855
		rs147037696	A	G	0.342106	-0.0235962	0.0757795	0.1071	6.34672e-06	0.8254	0.00266854	20.3753
		rs147942399	A	G	0.403166	0.131397	0.083716	0.1055	1.46556e-06	0.2132	0.00303561	23.1866
		rs175505	T	C	-0.0722348	0.00430074	0.0158694	0.0168	5.31821e-06	0.7972	0.00271274	20.7137
		rs2001846	C	T	0.0811028	0.0282966	0.0160811	0.0167	4.5742e-07	0.0913293	0.00332819	25.4288
		rs2365842	A	T	0.0868365	0.00929665	0.0178377	0.0187	1.12657e-06	0.621199	0.00310166	23.6926
		rs2486410	A	G	0.151406	-0.0244976	0.032481	0.0316	3.14117e-06	0.4388	0.0028445	21.7227
		rs28456	G	A	0.284671	0.0816006	0.0172101	0.0185	1.8621e-61	1.02101e-05	0.0346744	273.53
		rs41284258	A	G	0.277359	0.0034042	0.0578689	0.0778	1.64399e-06	0.9653	0.00300679	22.9657
		rs483082	T	G	-0.180649	-0.0122042	0.0191006	0.0223	3.14587e-21	0.583399	0.0116071	89.4258
		rs58542926	T	C	0.227033	0.00639948	0.0309628	0.0326	2.26015e-13	0.8449	0.00700905	53.7506
		rs71336055	T	C	0.110942	0.0158044	0.0249691	0.0259	8.8643e-06	0.5404	0.0025851	19.7366
		rs7685427	T	C	-0.0817678	-0.00839514	0.0176095	0.0184	3.42748e-06	0.6487	0.00282266	21.5554
		rs77851382	T	C	0.192684	-0.00399798	0.0434389	0.0452	9.1755e-06	0.9301	0.00257649	19.6707
		rs80083638	C	T	0.214704	-0.0077995	0.0483718	0.0771	9.05349e-06	0.9194	0.00257982	19.6962
		rs951918	A	G	0.106481	-0.00460057	0.0235169	0.0247	5.95809e-06	0.8537	0.00268431	20.496
		rs964184	C	G	0.13873	0.0274984	0.0237306	0.0243	5.03359e-09	0.2575	0.00446679	34.1672
35	Glucose to sucrose ratio	rs10483247	T	C	-0.51103	0.130502	0.097257	0.0885	1.48484e-07	0.1401	0.00357509	27.6018
		rs11101578	T	C	-0.105492	0.0108015	0.0235815	0.0264	7.69461e-06	0.682299	0.00259394	20.0071
		rs112553975	G	A	-0.184091	0.0527048	0.0406144	0.0432	5.82496e-06	0.2229	0.0026628	20.5396
		rs113389716	T	C	-0.285518	-0.102	0.0633749	0.1145	6.63057e-06	0.3731	0.00263075	20.2918
		rs114806857	C	T	0.367673	0.261105	0.0761293	0.1392	1.36818e-06	0.0606499	0.00302202	23.3188
		rs115141604	G	A	0.184508	0.0192032	0.0383788	0.0467	1.52791e-06	0.6811	0.00299458	23.1065
		rs1320071	G	A	-0.0744438	0.0111014	0.0162048	0.0173	4.34962e-06	0.5196	0.00273509	21.0988
		rs181103119	A	G	0.155463	0.0336959	0.0347372	0.0448	7.62613e-06	0.4517	0.00259613	20.024
		rs182168805	C	G	0.406463	-0.0263953	0.0917227	0.1187	9.36087e-06	0.8242	0.0025455	19.6325
		rs184879286	A	T	-0.216837	0.0882032	0.0466261	0.0499	3.31028e-06	0.0772592	0.00280273	21.622
		rs188637439	A	T	0.272552	-0.225998	0.0616422	0.1369	9.80123e-06	0.0986507	0.00253415	19.5447
		rs195721	T	C	0.076107	-0.00300451	0.0164859	0.018	3.90294e-06	0.868	0.00276194	21.3064
		rs2453328	G	A	-0.162272	0.0701972	0.0347671	0.0363	3.05025e-06	0.0528896	0.00282302	21.779
		rs3750046	G	A	0.0784256	-0.0145043	0.0170561	0.0182	4.26363e-06	0.4263	0.00274003	21.137
		rs380471	A	G	0.0836277	-0.0170037	0.0186474	0.02	7.30233e-06	0.3955	0.00260688	20.1072
		rs598064	G	A	0.0915527	-0.00430074	0.0204604	0.0222	7.65436e-06	0.8466	0.00259524	20.0171
		rs6737422	A	G	-0.080136	-0.00930314	0.0173727	0.0188	3.97357e-06	0.6222	0.00275748	21.272
		rs6963314	G	A	-0.105177	0.00989883	0.0221652	0.0233	2.08381e-06	0.671001	0.00291757	22.5105
		rs72836171	C	G	0.218907	0.0402971	0.0476593	0.0688	4.36593e-06	0.5587	0.00273418	21.0917
		rs73088173	C	G	-0.142512	0.0456041	0.0303397	0.0326	2.63738e-06	0.1627	0.00285909	22.0581
		rs76418662	G	T	-1.07273	0.308198	0.218454	0.2285	9.08321e-07	0.1774	0.00312387	24.1073
		rs80028211	T	C	-0.188959	0.0667985	0.0424847	0.0466	8.68004e-06	0.1517	0.00256417	19.7769
36	Glucose-to-mannose ratio	rs10487783	G	T	-0.189263	-0.012699	0.0423592	0.0455	7.89367e-06	0.7805	0.00243132	19.9586
		rs11076008	A	G	0.0878174	-0.00040008	0.0197742	0.0219	8.95368e-06	0.984	0.00240205	19.7177
		rs11147164	G	A	0.138902	0.014596	0.0297457	0.0336	3.01701e-06	0.6637	0.00265508	21.8003
		rs11183167	G	A	-0.106417	0.0162005	0.0227575	0.025	2.92347e-06	0.517101	0.00266243	21.8608
		rs1260326	C	T	-0.283336	-0.065104	0.0154584	0.017	4.86511e-75	0.000127201	0.0393986	335.868
		rs1260815	G	A	-0.0841339	0.0256974	0.0190027	0.0209	9.53491e-06	0.2178	0.00238746	19.5977
		rs13151496	G	A	0.127816	0.00140098	0.0276285	0.0296	3.72387e-06	0.9629	0.00260607	21.3968
		rs140698139	C	G	0.486508	-0.1293	0.108886	0.1127	7.89355e-06	0.2512	0.00243132	19.9586
		rs141341042	T	G	-0.41258	-0.103895	0.0911159	0.1277	5.95227e-06	0.4159	0.00249692	20.4985
		rs1434218	G	A	0.077803	0.000100005	0.0171567	0.0202	5.76465e-06	0.9945	0.00250437	20.5598
		rs144226876	C	T	0.32361	0.0568032	0.0713202	0.0842	5.69447e-06	0.4999	0.00250722	20.5832
		rs144897897	T	C	0.352948	0.105297	0.0785186	0.0766	6.95419e-06	0.1692	0.00246076	20.2009
		rs146434711	A	G	-0.292504	0.0651977	0.0659975	0.0642	9.33428e-06	0.3097	0.00239239	19.6382
		rs172482	G	C	-0.0739555	-0.038201	0.0165827	0.0188	8.20366e-06	0.0424405	0.00242237	19.8849
		rs1868856	G	C	-0.0732617	0.0162005	0.0162529	0.0179	6.55649e-06	0.3652	0.00247445	20.3136
		rs2897514	A	G	-0.070471	-0.0322959	0.0157477	0.0173	7.64082e-06	0.0619298	0.00243887	20.0208
		rs407109	A	G	-0.129529	-0.00020002	0.0273033	0.0331	2.09462e-06	0.9946	0.00274016	22.5008
		rs4143117	C	T	-0.0786046	-0.00119928	0.0177019	0.0195	8.97659e-06	0.9493	0.00240146	19.7129
		rs56243479	T	C	0.208665	0.0589008	0.0449672	0.0453	3.47746e-06	0.1929	0.00262199	21.5279
		rs60314390	G	C	-0.118334	-0.00740253	0.0258754	0.0308	4.80294e-06	0.8103	0.00254683	20.9093
		rs73430632	C	G	-0.240317	-0.0309954	0.0533587	0.0586	6.67507e-06	0.5971	0.00247029	20.2793
		rs74833360	T	C	0.121825	0.0136958	0.025047	0.0271	1.15123e-06	0.6126	0.00287986	23.6513
		rs75139539	T	C	-0.215849	0.0463968	0.0470166	0.0533	4.41302e-06	0.3844	0.00256652	21.0713
		rs7818895	T	A	-0.0725699	0.00170145	0.0161977	0.0176	7.45529e-06	0.9235	0.00244459	20.0678
		rs79405811	A	G	-0.234361	-0.00429923	0.050214	0.0579	3.05257e-06	0.9409	0.00265235	21.7778
		rs8049404	G	A	0.0809498	0.0138049	0.0171172	0.0188	2.25449e-06	0.4626	0.00272298	22.3594
		rs977895	C	T	-0.153584	0.00230265	0.0341484	0.0365	6.87438e-06	0.9489	0.00246345	20.223
37	Arachidonate (20:4n6) to linoleate (18:2n6) ratio	rs10969273	A	G	-0.0792839	0.00939572	0.0170906	0.018	3.50061e-06	0.6009	0.00262975	21.5154
		rs113503718	A	G	0.151012	-0.0733021	0.033522	0.0523	6.64203e-06	0.1609	0.00248021	20.2888
		rs116271755	A	C	0.314098	0.125098	0.0710322	0.0857	9.78335e-06	0.1441	0.00238992	19.5485
		rs141344299	G	A	-0.367683	-0.0288984	0.0828753	0.0885	9.13995e-06	0.7437	0.00240577	19.6784
		rs1461645	C	G	0.136365	0.0428008	0.0308447	0.034	9.82413e-06	0.208	0.00238896	19.5406
		rs146577192	A	G	0.16062	-0.062301	0.0352112	0.0613	5.07641e-06	0.3098	0.00254293	20.8032
		rs148782838	T	C	0.285889	-0.0915014	0.0637597	0.0764	7.33078e-06	0.2313	0.00245718	20.1
		rs150962574	G	T	0.227501	0.025605	0.0502124	0.0853	5.87703e-06	0.7636	0.00250875	20.5229
		rs174564	G	A	-0.413649	0.074605	0.0154511	0.0178	6.93663e-158	2.87098e-05	0.0807226	716.537
		rs17636099	G	T	-0.0793993	0.0248051	0.0174473	0.0194	5.34412e-06	0.201	0.00240577	19.6784
		rs2025520	A	G	0.0829163	-0.0211011	0.0180431	0.0198	4.31816e-06	0.2869	0.00258071	21.1131
		rs328266	C	G	0.0958628	-0.0158957	0.0211364	0.0228	5.74831e-06	0.4848	0.0025139	20.5651
		rs34693947	A	G	0.192155	0.110297	0.0430776	0.0401	8.16986e-06	0.00597297	0.0024319	19.8927
		rs35500370	G	A	-0.110273	-0.0323994	0.0238298	0.0285	3.70092e-06	0.2551	0.00261675	21.4087
		rs4636586	T	C	0.0806149	0.00659818	0.0179782	0.0205	7.32467e-06	0.7488	0.00245738	20.1017
		rs58578755	T	G	0.0723824	0.0267977	0.0153833	0.0169	2.53564e-06	0.1122	0.00270517	22.134
		rs5997788	T	G	-0.0714413	-0.00040008	0.0154703	0.0173	3.87509e-06	0.9821	0.00260598	21.3204
		rs62005090	G	T	-0.287445	0.0891045	0.0626745	0.0774	4.5114e-06	0.2496	0.00257048	21.0291
		rs62422412	A	G	-0.0804707	-0.0252973	0.0169712	0.019	2.12023e-06	0.1833	0.002747	22.4773
		rs6498541	G	A	-0.101035	0.0646025	0.0166436	0.0181	1.27514e-09	0.000355402	0.00449465	36.842
		rs700105	G	A	0.0955565	0.0112025	0.021414	0.0229	8.1067e-06	0.626299	0.00243372	19.9076
		rs73155110	T	G	-0.308503	-0.0140989	0.0617153	0.1155	5.76827e-07	0.9031	0.00305217	24.982
		rs74672769	G	A	-0.263746	0.0622052	0.0547084	0.0612	1.42883e-06	0.3098	0.00283944	23.2358
		rs78496039	C	T	-0.0791653	0.00969686	0.0173491	0.021	5.04096e-06	0.6457	0.00254456	20.8166
		rs79548389	T	C	-0.195142	0.0909005	0.0432527	0.0512	6.43154e-06	0.0759591	0.00248769	20.3502

## Sheet: Table S3
Supplementary Table S3. MR analysis of Immune cells to Inflammatory bowel disease (P<0.01)
NO.	Exposure	method	nsnp	b	or	or_lci95	or_uci95	pval	FDR
1	IgD- CD27- %lymphocyte	MR Egger	18	-0.042692	0.958207	0.802431	1.14422	0.643555
		Weighted median	18	-0.1268	0.88091	0.800811	0.96902	0.0091335
		Inverse variance weighted	18	-0.102226	0.902825	0.841867	0.968197	0.00415476	0.0169653
		Simple mode	18	-0.129574	0.87847	0.735588	1.0491	0.170641
		Weighted mode	18	-0.181327	0.834163	0.743662	0.935678	0.00657928
2	Activated Treg AC	MR Egger	16	0.0590303	1.06081	1.02025	1.10297	0.0101704
		Weighted median	16	0.0474484	1.04859	0.998351	1.10136	0.058211
		Inverse variance weighted	16	0.0592418	1.06103	1.02674	1.09647	0.000409065	0.00668139
		Simple mode	16	0.121929	1.12967	1.04264	1.22397	0.00932958
		Weighted mode	16	0.0501427	1.05142	1.00351	1.10162	0.0523202
3	T cell %lymphocyte	MR Egger	16	0.231725	1.26077	0.933443	1.70289	0.15305
		Weighted median	16	0.0487631	1.04997	0.955348	1.15397	0.311538
		Inverse variance weighted	16	0.123625	1.13159	1.03095	1.24206	0.00928713	0.023951
		Simple mode	16	0.0277279	1.02812	0.874245	1.20907	0.742102
		Weighted mode	16	0.0435986	1.04456	0.918569	1.18784	0.51626
4	CD8br NKT AC	MR Egger	25	0.075046	1.07793	0.990747	1.17279	0.0945162
		Weighted median	25	0.0572536	1.05892	0.985569	1.13774	0.118022
		Inverse variance weighted	25	0.0738552	1.07665	1.0243	1.13168	0.00368291	0.0200514
		Simple mode	25	0.0122167	1.01229	0.879879	1.16463	0.865809
		Weighted mode	25	0.0140518	1.01415	0.918498	1.11976	0.783386
5	CD28+ CD45RA+ CD8dim AC	MR Egger	49	0.0172414	1.01739	1.00643	1.02847	0.00309736
		Weighted median	49	0.0159415	1.01607	1.00174	1.0306	0.0277786
		Inverse variance weighted	49	0.0139636	1.01406	1.00424	1.02398	0.00491326	0.0185192
		Simple mode	49	0.0139803	1.01408	0.994484	1.03406	0.166642
		Weighted mode	49	0.0174196	1.01757	1.0026	1.03277	0.0256726
6	CD25 on IgD+ CD38br	MR Egger	14	0.0754187	1.07834	0.909754	1.27816	0.401613
		Weighted median	14	0.0935575	1.09807	1.00136	1.20413	0.0467121
		Inverse variance weighted	14	0.105225	1.11096	1.03647	1.1908	0.00296267	0.0181463
		Simple mode	14	0.0701531	1.07267	0.929977	1.23726	0.353007
		Weighted mode	14	0.0859656	1.08977	0.956848	1.24115	0.217736
7	CD25 on IgD+ CD38dim	MR Egger	24	0.0630826	1.06511	1.00726	1.12629	0.0375045
		Weighted median	24	0.0794954	1.08274	1.02287	1.14612	0.0061615
		Inverse variance weighted	24	0.0625829	1.06458	1.02008	1.11102	0.0040677	0.0181198
		Simple mode	24	0.0424453	1.04336	0.93712	1.16164	0.446418
		Weighted mode	24	0.0588273	1.06059	0.9936	1.1321	0.090474
8	CD27 on IgD+ CD24+	MR Egger	31	0.0710025	1.07358	1.01252	1.13833	0.0242912
		Weighted median	31	0.0525414	1.05395	0.994246	1.11723	0.0773883
		Inverse variance weighted	31	0.0716244	1.07425	1.03412	1.11594	0.000226546	0.00555038
		Simple mode	31	0.0276858	1.02807	0.924431	1.14333	0.613326
		Weighted mode	31	0.0773477	1.08042	1.02039	1.14398	0.0126569
9	CD27 on unsw mem	MR Egger	30	0.0579921	1.05971	0.933244	1.20331	0.378717
		Weighted median	30	0.0851869	1.08892	1.02393	1.15804	0.00666755
		Inverse variance weighted	30	0.0876877	1.09165	1.02291	1.16501	0.00822924	0.0202528
		Simple mode	30	0.126857	1.13525	1.01526	1.26943	0.0339619
		Weighted mode	30	0.130326	1.1392	1.06231	1.22165	0.00101075
10	CD28 on CD28+ CD45RA- CD8br	MR Egger	19	-0.100746	0.904162	0.798568	1.02372	0.130253
		Weighted median	19	-0.0983137	0.906365	0.842109	0.975523	0.00877837
		Inverse variance weighted	19	-0.0910043	0.913014	0.852914	0.977348	0.00880557	0.0253808
		Simple mode	19	-0.0746142	0.928101	0.817694	1.05342	0.263321
		Weighted mode	19	-0.0978464	0.906788	0.839737	0.979193	0.0224721
11	CD28 on CD28+ CD45RA+ CD8br	MR Egger	15	-0.0612203	0.940616	0.881689	1.00348	0.0864564
		Weighted median	15	-0.056104	0.945441	0.891615	1.00252	0.0606577
		Inverse variance weighted	15	-0.0706809	0.931759	0.891627	0.973697	0.00165152	0.0134874
		Simple mode	15	-0.152751	0.858343	0.774117	0.951734	0.0116695
		Weighted mode	15	-0.0678951	0.934358	0.889765	0.981186	0.0165535
12	HLA DR on CD14+ CD16- monocyte	MR Egger	20	0.0791401	1.08236	0.969754	1.20803	0.174999
		Weighted median	20	0.0126251	1.01271	0.955921	1.07286	0.668055
		Inverse variance weighted	20	0.0843624	1.08802	1.02242	1.15783	0.00783946	0.0256089
		Simple mode	20	0.0721666	1.07483	0.96859	1.19273	0.190058
		Weighted mode	20	0.00355921	1.00357	0.942661	1.06841	0.912448
13	HLA DR on CD14+ monocyte	MR Egger	20	0.0923392	1.09674	0.984814	1.22138	0.10996
		Weighted median	20	0.0117389	1.01181	0.952613	1.07468	0.702717
		Inverse variance weighted	20	0.0818777	1.08532	1.02053	1.15423	0.00913535	0.0248684
		Simple mode	20	0.0723099	1.07499	0.953761	1.21162	0.250821
		Weighted mode	20	0.00398042	1.00399	0.947094	1.0643	0.895019
14	CD80 on myeloid DC	MR Egger	27	-0.0508091	0.95046	0.878024	1.02887	0.220637
		Weighted median	27	-0.0328248	0.967708	0.905131	1.03461	0.335855
		Inverse variance weighted	27	-0.0840994	0.91934	0.874377	0.966615	0.00101181	0.00991571
		Simple mode	27	-0.0535005	0.947906	0.839805	1.06992	0.394408
		Weighted mode	27	-0.0443273	0.956641	0.891756	1.02625	0.227143
15	HLA DR on plasmacytoid DC	MR Egger	22	-0.139037	0.870196	0.806247	0.939217	0.0019162
		Weighted median	22	-0.127342	0.880433	0.81989	0.945446	0.000459462
		Inverse variance weighted	22	-0.111087	0.894861	0.847904	0.944418	5.35735e-05	0.0026251
		Simple mode	22	-0.0164153	0.983719	0.895162	1.08104	0.736446
		Weighted mode	22	-0.200099	0.81865	0.773565	0.866362	7.69556e-07
16	HLA DR on DC	MR Egger	18	-0.180296	0.835023	0.748018	0.932147	0.00544309
		Weighted median	18	-0.153851	0.8574	0.790406	0.930072	0.000210191
		Inverse variance weighted	18	-0.112723	0.893398	0.827629	0.964393	0.00386078	0.0189178
		Simple mode	18	-0.00762945	0.9924	0.892485	1.1035	0.88959
		Weighted mode	18	-0.219456	0.802956	0.751137	0.858349	6.01494e-06
17	HLA DR on B cell	MR Egger	21	-0.135217	0.873526	0.788219	0.968066	0.0183896
		Weighted median	21	-0.0636867	0.938299	0.883531	0.996462	0.0379394
		Inverse variance weighted	21	-0.111776	0.894244	0.839066	0.953051	0.000582005	0.00712956
		Simple mode	21	-0.0139582	0.986139	0.899171	1.08152	0.770035
		Weighted mode	21	-0.030877	0.969595	0.888765	1.05778	0.494892

## Sheet: Table S4
Supplementary Table S4. Results of sensitivity analysis (P<0.01)
NO.	Exposure	IVW_Q	IVW_Q_P	MR Egger_Q	MR Egger_Q_P	egger_intercept	pleiotropy_P
1	IgD- CD27- %B cell	59.1339	3.5512e-07	58.8122	1.89318e-07	0.006761	0.786018
2	Activated Treg AC	7.06687	0.955767	7.06648	0.932119	0.000188324	0.98451
3	T cell %lymphocyte	32.0939	0.00625127	30.8778	0.00576597	-0.0222709	0.470031
4	CD8br NKT AC	19.2306	0.73958	19.2295	0.687828	-0.000278545	0.97293
5	CD28+ CD45RA+ CD8dim AC	51.4235	0.341217	49.6155	0.369403	-0.00772463	0.196997
6	CD25 on IgD+ CD38br	8.38109	0.817918	8.23938	0.766155	0.0060465	0.713155
7	CD25 on IgD+ CD38dim	35.3889	0.047568	35.3876	0.0352791	-0.000305179	0.97782
8	CD27 on IgD+ CD24+	35.9801	0.208729	35.9792	0.174172	0.000218817	0.978053
9	CD27 on unsw mem	75.4904	5.18844e-06	74.7251	3.96571e-06	0.00883087	0.596522
10	CD28 on CD28+ CD45RA- CD8br	31.7927	0.0232624	31.728	0.0162619	0.00270034	0.854544
11	CD28 on CD28+ CD45RA+ CD8br	16.8591	0.263765	16.6517	0.215719	-0.00508054	0.69396
12	HLA DR on CD14+ CD16- monocyte	52.1193	6.34947e-05	52.0814	3.63535e-05	0.00245531	0.910093
13	HLA DR on CD14+ monocyte	49.3877	0.00016119	49.2363	9.83895e-05	-0.00464225	0.816695
14	CD80 on myeloid DC	35.5667	0.0999311	34.0341	0.107182	-0.0102409	0.298821
15	HLA DR on plasmacytoid DC	79.405	1.015e-08	75.5296	2.2227e-08	0.0180375	0.323149
16	HLA DR on DC	93.1658	1.6145e-12	80.1668	1.55271e-10	0.0383091	0.126792
17	HLA DR on B cell	75.5348	2.21827e-08	74.2387	1.79091e-08	0.0103553	0.571414

## Sheet: Table S5
Supplementary Table S5. MR analysis of Plasma Metabolites to Inflammatory bowel disease (P<0.01)
NO.	Exposure	method	nsnp	b	or	or_lci95	or_uci95	pval	FDR
1	1-stearoyl-2-arachidonoyl-GPI (18:0/20:4) levels	MR Egger	24	-0.28006	0.755738	0.625552	0.913017	0.00824064
		Weighted median	24	-0.152022	0.858969	0.773362	0.954054	0.00453825
		Inverse variance weighted	24	-0.149244	0.861359	0.788959	0.940403	0.000863009	0.0117945
		Simple mode	24	-0.133324	0.875181	0.732039	1.04631	0.156957
		Weighted mode	24	-0.194466	0.823274	0.739931	0.916004	0.00162064
2	Acetylcarnitine levels (Biocrates platform)	MR Egger	21	-0.183619	0.832253	0.674939	1.02623	0.102096
		Weighted median	21	-0.165977	0.847066	0.724669	0.990136	0.0371144
		Inverse variance weighted	21	-0.160609	0.851625	0.770065	0.941824	0.0017664	0.0127804
		Simple mode	21	-0.135646	0.873151	0.687439	1.10903	0.279417
		Weighted mode	21	-0.164781	0.848079	0.715652	1.00501	0.0716312
3	Stachydrine levels	MR Egger	24	0.154468	1.16704	0.942411	1.4452	0.170721
		Weighted median	24	0.215642	1.24066	1.07506	1.43177	0.00317673
		Inverse variance weighted	24	0.156889	1.16987	1.0576	1.29405	0.00230404	0.0141698
		Simple mode	24	0.31552	1.37097	0.989473	1.89956	0.0705386
		Weighted mode	24	0.31552	1.37097	1.03562	1.81491	0.0377572
4	Stearoylcarnitine levels	MR Egger	23	-0.0438163	0.95713	0.698617	1.3113	0.78769
		Weighted median	23	-0.0545552	0.946906	0.827892	1.08303	0.425983
		Inverse variance weighted	23	-0.15207	0.858929	0.768955	0.95943	0.00706831	0.0248401
		Simple mode	23	-0.00375148	0.996256	0.797942	1.24386	0.973873
		Weighted mode	23	-0.0309355	0.969538	0.822932	1.14226	0.715039
5	Epiandrosterone sulfate levels	MR Egger	23	-0.0817965	0.921459	0.855151	0.99291	0.0436493
		Weighted median	23	-0.0937304	0.910528	0.854586	0.970133	0.00376396
		Inverse variance weighted	23	-0.0894264	0.914456	0.861172	0.971036	0.00350488	0.0179625
		Simple mode	23	-0.160728	0.851524	0.706518	1.02629	0.10563
		Weighted mode	23	-0.0903072	0.91365	0.854365	0.97705	0.0150133
6	1-arachidonylglycerol (20:4) levels	MR Egger	23	-0.126039	0.88158	0.754444	1.03014	0.127624
		Weighted median	23	-0.219151	0.8032	0.716568	0.900306	0.000167523
		Inverse variance weighted	23	-0.143091	0.866675	0.800791	0.93798	0.000389303	0.00957685
		Simple mode	23	-0.0223668	0.977881	0.747438	1.27937	0.871906
		Weighted mode	23	-0.266433	0.766107	0.67651	0.867571	0.000371413
7	5-methyluridine (ribothymidine) levels	MR Egger	24	0.0618475	1.0638	0.959387	1.17958	0.253187
		Weighted median	24	0.0946105	1.09923	1.0277	1.17574	0.00585073
		Inverse variance weighted	24	0.0966248	1.10145	1.02495	1.18366	0.00851453	0.0261822
		Simple mode	24	0.100497	1.10572	0.921235	1.32715	0.291734
		Weighted mode	24	0.0962305	1.10101	1.03022	1.17667	0.00931723
8	1-arachidonoyl-gpc (20:4n6) levels	MR Egger	26	-0.123376	0.883932	0.817135	0.956189	0.00515857
		Weighted median	26	-0.116743	0.889814	0.837608	0.945274	0.000154076
		Inverse variance weighted	26	-0.112771	0.893355	0.846938	0.942316	3.43523e-05	0.0021156
		Simple mode	26	-0.0405174	0.960292	0.774642	1.19044	0.714758
		Weighted mode	26	-0.117609	0.889043	0.836685	0.944678	0.000831447
9	1-arachidonoyl-GPE (20:4n6) levels	MR Egger	34	-0.0990837	0.905667	0.804967	1.01896	0.109218
		Weighted median	34	-0.13459	0.874074	0.802062	0.952551	0.00215374
		Inverse variance weighted	34	-0.0890142	0.914833	0.857647	0.975831	0.00687342	0.0248656
		Simple mode	34	-0.0299795	0.970465	0.79042	1.19152	0.77641
		Weighted mode	34	-0.176894	0.837869	0.760499	0.92311	0.00109329
10	5alpha-androstan-3beta,17beta-diol monosulfate (2) levels	MR Egger	30	-0.115041	0.891329	0.820098	0.968748	0.0114324
		Weighted median	30	-0.113367	0.892823	0.828367	0.962293	0.003023
		Inverse variance weighted	30	-0.0925327	0.911619	0.857248	0.96944	0.00318572	0.0178111
		Simple mode	30	-0.00245744	0.997546	0.812428	1.22484	0.98144
		Weighted mode	30	-0.105511	0.899864	0.836077	0.968518	0.00872403
11	Cis-4-decenoylcarnitine (C10:1) levels	MR Egger	28	0.189175	1.20825	1.05717	1.38093	0.0100713
		Weighted median	28	0.135496	1.1451	1.04715	1.25222	0.00297916
		Inverse variance weighted	28	0.116207	1.12323	1.04112	1.21182	0.00269681	0.0157956
		Simple mode	28	0.0346793	1.03529	0.826026	1.29756	0.76571
		Weighted mode	28	0.136922	1.14674	1.04725	1.25568	0.00637991
12	Mannonate levels	MR Egger	22	-0.180551	0.83481	0.660348	1.05537	0.146813
		Weighted median	22	-0.286786	0.750673	0.656394	0.858493	2.81123e-05
		Inverse variance weighted	22	-0.189886	0.827054	0.733114	0.93303	0.00202289	0.0130956
		Simple mode	22	-0.2954	0.744234	0.566202	0.978245	0.0463033
		Weighted mode	22	-0.2842	0.752616	0.652795	0.867702	0.000796529
13	Linoleoyl ethanolamide levels	MR Egger	24	0.156823	1.16979	0.922807	1.48287	0.208386
		Weighted median	24	0.150922	1.16291	1.02403	1.32062	0.0200236
		Inverse variance weighted	24	0.161799	1.17562	1.06092	1.30273	0.00200803	0.0137216
		Simple mode	24	0.104088	1.1097	0.883685	1.39352	0.379638
		Weighted mode	24	0.169788	1.18505	0.999472	1.40509	0.0629773
14	1-palmitoyl-2-stearoyl-gpc (16:0/18:0) levels	MR Egger	31	-0.200483	0.818335	0.633841	1.05653	0.134863
		Weighted median	31	-0.260953	0.770317	0.686989	0.863751	7.90896e-06
		Inverse variance weighted	31	-0.150412	0.860354	0.77299	0.957591	0.00590118	0.0234143
		Simple mode	31	-0.251121	0.777928	0.615607	0.98305	0.0439434
		Weighted mode	31	-0.284216	0.752604	0.658805	0.859759	0.000229183
15	1-palmitoyl-2-arachidonoyl-GPI (16:0/20:4) levels	MR Egger	25	-0.19718	0.821043	0.645843	1.04377	0.121
		Weighted median	25	-0.197981	0.820385	0.716413	0.939446	0.00419075
		Inverse variance weighted	25	-0.181052	0.834392	0.75053	0.927624	0.00080758	0.0124165
		Simple mode	25	-0.226335	0.797451	0.586076	1.08506	0.16266
		Weighted mode	25	-0.299629	0.741093	0.585699	0.937716	0.0198462
16	(S)-3-hydroxybutyrylcarnitine levels	MR Egger	21	-0.159635	0.852455	0.60485	1.20142	0.373284
		Weighted median	21	-0.207314	0.812765	0.698154	0.94619	0.00751277
		Inverse variance weighted	21	-0.206925	0.81308	0.706153	0.936199	0.0040219	0.0170584
		Simple mode	21	-0.0810673	0.922132	0.718634	1.18325	0.531183
		Weighted mode	21	-0.248011	0.780351	0.658155	0.925236	0.00980258
17	1-linoleoyl-2-linolenoyl-GPC (18:2/18:3) levels	MR Egger	22	0.141595	1.15211	0.967585	1.37182	0.127523
		Weighted median	22	0.168898	1.184	1.04449	1.34214	0.00827827
		Inverse variance weighted	22	0.147193	1.15858	1.05902	1.2675	0.00132325	0.0135634
		Simple mode	22	0.0861737	1.09	0.828758	1.43358	0.54424
		Weighted mode	22	0.246413	1.27943	1.10375	1.48306	0.00365712
18	1-palmitoleoyl-2-linolenoyl-GPC (16:1/18:3) levels	MR Egger	20	0.271515	1.31195	1.01704	1.69237	0.0510714
		Weighted median	20	0.270593	1.31074	1.16297	1.47729	9.25161e-06
		Inverse variance weighted	20	0.170898	1.18637	1.0572	1.33132	0.00366275	0.0180207
		Simple mode	20	0.0240664	1.02436	0.76787	1.36652	0.871719
		Weighted mode	20	0.249427	1.28329	1.12008	1.47028	0.00193449
19	Glyco-beta-muricholate levels	MR Egger	25	0.118821	1.12617	1.027	1.23491	0.0188546
		Weighted median	25	0.138084	1.14807	1.0515	1.25352	0.00206893
		Inverse variance weighted	25	0.112577	1.11916	1.05023	1.19261	0.000518447	0.00910985
		Simple mode	25	0.0952327	1.09991	0.906515	1.33457	0.344056
		Weighted mode	25	0.129973	1.1388	1.03553	1.25236	0.0130964
20	Pregnenetriol disulfate levels	MR Egger	24	0.0874423	1.09138	0.996533	1.19525	0.0726905
		Weighted median	24	0.084199	1.08785	1.011	1.17053	0.0242714
		Inverse variance weighted	24	0.104675	1.11035	1.04065	1.18472	0.00155304	0.0146942
		Simple mode	24	0.0157586	1.01588	0.848433	1.21638	0.865348
		Weighted mode	24	0.0845258	1.0882	1.01205	1.17008	0.0319498
21	Levulinoylcarnitine levels	MR Egger	21	-0.257958	0.772628	0.635862	0.93881	0.0177642
		Weighted median	21	-0.0930553	0.911143	0.80509	1.03117	0.14051
		Inverse variance weighted	21	-0.115222	0.891168	0.816998	0.972072	0.00935232	0.028057
		Simple mode	21	-0.0353284	0.965288	0.806467	1.15539	0.704161
		Weighted mode	21	-0.0692518	0.933092	0.806381	1.07971	0.36345
22	Taurocholic acid levels	MR Egger	27	0.18354	1.20146	0.94535	1.52696	0.146
		Weighted median	27	0.109231	1.11542	0.98249	1.26633	0.0915745
		Inverse variance weighted	27	0.138201	1.14821	1.0465	1.25979	0.00349345	0.0186824
		Simple mode	27	0.0957309	1.10046	0.853733	1.4185	0.46647
		Weighted mode	27	0.101446	1.10677	0.873784	1.40188	0.407904
23	Serine levels	MR Egger	33	-0.0788792	0.924152	0.773891	1.10359	0.390302
		Weighted median	33	-0.100575	0.904318	0.815776	1.00247	0.0557364
		Inverse variance weighted	33	-0.110071	0.895771	0.831406	0.965119	0.0038131	0.0180389
		Simple mode	33	-0.0659954	0.936135	0.769683	1.13858	0.513538
		Weighted mode	33	-0.102112	0.902928	0.808778	1.00804	0.0785138
24	X-13729 levels	MR Egger	27	-0.141063	0.868435	0.642366	1.17406	0.367945
		Weighted median	27	-0.105365	0.899996	0.775245	1.04482	0.166341
		Inverse variance weighted	27	-0.169692	0.843924	0.742059	0.959774	0.00972112	0.0278069
		Simple mode	27	-0.0780134	0.924952	0.704174	1.21495	0.579816
		Weighted mode	27	-0.0826002	0.920719	0.72426	1.17047	0.505914
25	X-17325 levels	MR Egger	25	-0.283089	0.753453	0.614346	0.924058	0.0122549
		Weighted median	25	-0.151229	0.859651	0.746421	0.990058	0.0358466
		Inverse variance weighted	25	-0.12436	0.883062	0.803752	0.970198	0.00959311	0.0280941
		Simple mode	25	-0.191574	0.825658	0.659509	1.03367	0.10768
		Weighted mode	25	-0.155033	0.856387	0.720058	1.01853	0.0924599
26	X-21821 levels	MR Egger	20	0.189171	1.20825	0.929463	1.57065	0.174584
		Weighted median	20	0.138841	1.14894	0.981243	1.3453	0.0845675
		Inverse variance weighted	20	0.164804	1.17916	1.05454	1.31852	0.00383119	0.0174532
		Simple mode	20	0.190876	1.21031	0.94552	1.54925	0.146162
		Weighted mode	20	0.185749	1.20412	0.955145	1.518	0.132526
27	1-stearoyl-2-arachidonoyl-gpc (18:0/20:4) levels	MR Egger	33	-0.140381	0.869027	0.808469	0.934122	0.000619021
		Weighted median	33	-0.106609	0.898877	0.849837	0.950746	0.000195628
		Inverse variance weighted	33	-0.0966669	0.907858	0.861958	0.956203	0.000260293	0.00800401
		Simple mode	33	-0.205336	0.814374	0.677445	0.978979	0.0362298
		Weighted mode	33	-0.109861	0.895959	0.851094	0.943189	0.000203872
28	1-palmitoyl-2-arachidonoyl-gpc (16:0/20:4n6) levels	MR Egger	31	-0.0823201	0.920977	0.861455	0.984612	0.0222711
		Weighted median	31	-0.111352	0.894624	0.845277	0.946852	0.000119798
		Inverse variance weighted	31	-0.113215	0.892958	0.8518	0.936106	2.57034e-06	0.00031611
		Simple mode	31	-0.102442	0.902631	0.744903	1.09376	0.304172
		Weighted mode	31	-0.11059	0.895306	0.847142	0.946208	0.000475732
29	Arachidonate (20:4n6) to oleate to vaccenate (18:1) ratio	MR Egger	19	-0.153856	0.857396	0.76709	0.958333	0.0148765
		Weighted median	19	-0.166253	0.846832	0.787169	0.911018	8.19131e-06
		Inverse variance weighted	19	-0.112517	0.893582	0.832791	0.958812	0.0017476	0.0153539
		Simple mode	19	-0.0136262	0.986466	0.784984	1.23966	0.908235
		Weighted mode	19	-0.166377	0.846727	0.784567	0.913812	0.00045376
30	Phosphate to mannose ratio	MR Egger	26	0.123907	1.13191	0.923674	1.38709	0.24393
		Weighted median	26	0.182789	1.20056	1.05788	1.36249	0.00463076
		Inverse variance weighted	26	0.144687	1.15568	1.05556	1.26529	0.00174989	0.0143491
		Simple mode	26	0.0801555	1.08346	0.836988	1.4025	0.548218
		Weighted mode	26	0.252677	1.28747	1.11867	1.48173	0.00166213
31	Oleoyl-linoleoyl-glycerol (18:1 to 18:2) [2] to linoleoyl-arachidonoyl-glycerol (18:2 to 20:4) [2] ratio	MR Egger	26	0.149217	1.16092	1.05448	1.27812	0.00562765
		Weighted median	26	0.157757	1.17088	1.08563	1.26282	4.3063e-05
		Inverse variance weighted	26	0.118156	1.12542	1.06005	1.19483	0.000108926	0.00446597
		Simple mode	26	0.00891241	1.00895	0.834754	1.2195	0.9273
		Weighted mode	26	0.160127	1.17366	1.09207	1.26134	0.000197746
32	Phosphate to linoleoyl-arachidonoyl-glycerol (18:2 to 20:4) [2] ratio	MR Egger	27	0.137254	1.14712	0.985353	1.33544	0.0889675
		Weighted median	27	0.164552	1.17886	1.06002	1.31103	0.00240397
		Inverse variance weighted	27	0.0982821	1.10327	1.02378	1.18894	0.00999675	0.0279455
		Simple mode	27	0.0669109	1.0692	0.859228	1.33048	0.553801
		Weighted mode	27	0.202558	1.22453	1.09772	1.36599	0.00121216
33	Phosphate to linoleoyl-arachidonoyl-glycerol (18:2 to 20:4) [1] ratio	MR Egger	23	0.238221	1.26899	1.05605	1.52486	0.0189729
		Weighted median	23	0.16321	1.17728	1.05512	1.31359	0.00350172
		Inverse variance weighted	23	0.137379	1.14726	1.04507	1.25945	0.00389982	0.0171314
		Simple mode	23	0.0417163	1.0426	0.815816	1.33242	0.742029
		Weighted mode	23	0.22112	1.24747	1.11109	1.4006	0.00112586
34	Retinol (Vitamin A) to linoleoyl-arachidonoyl-glycerol (18:2 to 20:4) [1] ratio	MR Egger	24	0.256417	1.29229	1.11285	1.50066	0.0028152
		Weighted median	24	0.132856	1.14209	1.02381	1.27403	0.0172273
		Inverse variance weighted	24	0.132632	1.14183	1.06073	1.22914	0.000418307	0.00857529
		Simple mode	24	0.0209678	1.02119	0.802885	1.29885	0.865818
		Weighted mode	24	0.277072	1.31926	1.16749	1.49077	0.000186458
35	Glucose to sucrose ratio	MR Egger	22	-0.210107	0.810497	0.656417	1.00074	0.0649453
		Weighted median	22	-0.171858	0.842099	0.728361	0.973598	0.0202641
		Inverse variance weighted	22	-0.144377	0.865562	0.780453	0.959952	0.00625747	0.0240521
		Simple mode	22	-0.18818	0.828466	0.640403	1.07176	0.166725
		Weighted mode	22	-0.206238	0.81364	0.661216	1.0012	0.0648218
36	Glucose-to-mannose ratio	MR Egger	27	0.180664	1.19801	1.0414	1.37818	0.0181824
		Weighted median	27	0.176414	1.19293	1.07078	1.32901	0.00137008
		Inverse variance weighted	27	0.116447	1.1235	1.04443	1.20855	0.00176335	0.0135558
		Simple mode	27	0.0492935	1.05053	0.800388	1.37884	0.725257
		Weighted mode	27	0.205722	1.22841	1.09142	1.3826	0.00213033
37	Arachidonate (20:4n6) to linoleate (18:2n6) ratio	MR Egger	25	-0.188781	0.827968	0.716022	0.957415	0.0180114
		Weighted median	25	-0.177781	0.837126	0.770376	0.90966	2.74868e-05
		Inverse variance weighted	25	-0.124516	0.882924	0.806375	0.966741	0.00712348	0.0243386
		Simple mode	25	-0.224289	0.799084	0.597577	1.06854	0.143378
		Weighted mode	25	-0.179922	0.835335	0.762845	0.914714	0.000704745

## Sheet: Table S6
Supplementary Table S6. Results of sensitivity analysis (P<0.01)
NO.	Exposure	IVW_Q	IVW_Q_P	MR Egger_Q	MR Egger_Q_P	egger_intercept	pleiotropy_P
1	1-stearoyl-2-arachidonoyl-GPI (18:0/20:4) levels	36.2685	0.0387226	32.8212	0.0644335	0.0228948	0.14273
2	Acetylcarnitine levels (Biocrates platform)	19.1623	0.511303	19.1016	0.450336	0.00392569	0.808588
3	Stachydrine levels	23.9138	0.408593	23.9131	0.351799	0.000318168	0.980012
4	Stearoylcarnitine levels	36.1436	0.0293071	35.2706	0.0263635	-0.0135558	0.478869
5	Epiandrosterone sulfate levels	27.2316	0.202561	27.0735	0.168433	-0.00271253	0.729669
6	1-arachidonylglycerol (20:4) levels	16.5992	0.785078	16.5371	0.738753	-0.00297686	0.805709
7	5-methyluridine (ribothymidine) levels	37.5956	0.0281344	36.1949	0.0289374	0.00875907	0.366173
8	1-arachidonoyl-gpc (20:4n6) levels	27.7522	0.319385	27.5982	0.277351	0.00267802	0.717571
9	1-arachidonoyl-GPE (20:4n6) levels	41.9071	0.137564	41.854	0.113988	0.00177822	0.841653
10	5alpha-androstan-3beta,17beta-diol monosulfate (2) levels	31.3647	0.348436	30.6782	0.331552	0.00607976	0.43527
11	Cis-4-decenoylcarnitine (C10:1) levels	36.5794	0.103191	34.3672	0.126027	-0.0159259	0.207152
12	Mannonate levels	35.3722	0.0256897	35.3573	0.0182816	-0.00143043	0.927752
13	Linoleoyl ethanolamide levels	34.8354	0.0540046	34.8321	0.0403382	0.00067624	0.963832
14	1-palmitoyl-2-stearoyl-gpc (16:0/18:0) levels	65.5783	0.000184899	65.1736	0.000134576	0.00641836	0.674421
15	1-palmitoyl-2-arachidonoyl-GPI (16:0/20:4) levels	38.5071	0.0307417	38.4707	0.0226617	0.00227778	0.884002
16	(S)-3-hydroxybutyrylcarnitine levels	45.0797	0.00107632	44.8704	0.000714618	-0.00598738	0.769136
17	1-linoleoyl-2-linolenoyl-GPC (18:2/18:3) levels	23.9656	0.294729	23.959	0.244186	0.000796956	0.941753
18	1-palmitoleoyl-2-linolenoyl-GPC (16:1/18:3) levels	35.1744	0.0133064	33.7546	0.0135034	-0.0161377	0.395695
19	Glyco-beta-muricholate levels	18.4129	0.782531	18.3793	0.736603	-0.00163131	0.856146
20	Pregnenetriol disulfate levels	28.5924	0.194207	28.2199	0.168507	0.00459145	0.595399
21	Levulinoylcarnitine levels	18.0277	0.585581	15.4534	0.69338	0.0207545	0.125101
22	Taurocholic acid levels	18.8711	0.841827	18.7095	0.810833	-0.00555347	0.691125
23	Serine levels	36.3831	0.271845	36.2137	0.238247	-0.00412226	0.705945
24	X-13729 levels	43.7438	0.0161036	43.6692	0.0118067	-0.00352102	0.837967
25	X-17325 levels	28.8012	0.227702	25.5829	0.320947	0.0254366	0.102428
26	X-21821 levels	18.1033	0.515547	18.0627	0.451533	-0.0030072	0.842723
27	1-stearoyl-2-arachidonoyl-gpc (18:0/20:4) levels	42.0392	0.110302	38.6094	0.163491	0.0110021	0.107106
28	1-palmitoyl-2-arachidonoyl-gpc (16:0/20:4n6) levels	28.0433	0.568141	26.4042	0.603814	-0.00876387	0.210597
29	Arachidonate (20:4n6) to oleate to vaccenate (18:1) ratio	21.3134	0.263896	20.2552	0.261385	0.0100253	0.359176
30	Phosphate to mannose ratio	27.7897	0.317623	27.7313	0.271536	0.00333738	0.82397
31	Oleoyl-linoleoyl-glycerol (18:1 to 18:2) [2] to linoleoyl-arachidonoyl-glycerol (18:2 to 20:4) [2] ratio	27.0826	0.351769	26.3582	0.335246	-0.006454	0.42466
32	Phosphate to linoleoyl-arachidonoyl-glycerol (18:2 to 20:4) [2] ratio	32.2309	0.185597	31.8035	0.163776	-0.006243	0.56737
33	Phosphate to linoleoyl-arachidonoyl-glycerol (18:2 to 20:4) [1] ratio	36.2895	0.0282656	33.7991	0.0380737	-0.0162769	0.227235
34	Retinol (Vitamin A) to linoleoyl-arachidonoyl-glycerol (18:2 to 20:4) [1] ratio	20.0666	0.63789	16.5873	0.785709	-0.0201024	0.0755337
35	Glucose to sucrose ratio	19.4756	0.554658	18.9838	0.522881	0.0090819	0.491184
36	Glucose-to-mannose ratio	24.4767	0.54873	23.369	0.556028	-0.010287	0.302651
37	Arachidonate (20:4n6) to linoleate (18:2n6) ratio	47.1726	0.00319106	44.7874	0.00421989	0.0128502	0.279844

## Sheet: Table S7
Supplementary Table S7. MR analysis of Immune cells to Plasma Metabolites
NO.	Exposure	Outcome	method	nsnp	b	or	or_lci95	or_uci95	pval
1	CD25 on IgD+ CD38br	Arachidonate (20:4n6) to oleate to vaccenate (18:1) ratio	MR Egger	12	-0.0664055	0.935751	0.797085	1.09854	0.435971
			Weighted median	12	-0.0407245	0.960094	0.877543	1.05041	0.374634
			Inverse variance weighted	12	-0.0693671	0.932984	0.872473	0.997692	0.0426068
			Simple mode	12	-0.00681952	0.993204	0.856845	1.15126	0.92951
			Weighted mode	12	-0.0107212	0.989336	0.858668	1.13989	0.884754
2	CD25 on IgD+ CD38br	Arachidonate (20:4n6) to linoleate (18:2n6) ratio	MR Egger	12	-0.128137	0.879733	0.750282	1.03152	0.145674
			Weighted median	12	-0.0526808	0.948683	0.864112	1.04153	0.268795
			Inverse variance weighted	12	-0.0707613	0.931684	0.871727	0.995766	0.0370669
			Simple mode	12	-0.0248888	0.975418	0.836336	1.13763	0.757102
			Weighted mode	12	-0.047698	0.953422	0.814292	1.11632	0.565383
3	HLA DR on CD14+ CD16- monocyte	Phosphate to mannose ratio	MR Egger	22	-0.0137506	0.986343	0.922527	1.05457	0.691273
			Weighted median	22	-0.0164789	0.983656	0.941114	1.02812	0.465064
			Inverse variance weighted	22	-0.0388728	0.961873	0.925619	0.999547	0.0473563
			Simple mode	22	-0.0519775	0.94935	0.859989	1.048	0.314485
			Weighted mode	22	-0.0148968	0.985214	0.942616	1.02974	0.516061
4	HLA DR on CD14+ monocyte	Phosphate to mannose ratio	MR Egger	21	-0.0145975	0.985509	0.916058	1.06023	0.699776
			Weighted median	21	-0.0171172	0.983028	0.939659	1.0284	0.457145
			Inverse variance weighted	21	-0.0420018	0.958868	0.919706	0.999698	0.0483597
			Simple mode	21	-0.0443188	0.956649	0.865903	1.0569	0.39378
			Weighted mode	21	-0.019854	0.980342	0.936369	1.02638	0.406496
5	CD28 on CD28+ CD45RA+ CD8br	X-21821 levels	MR Egger	15	0.0388077	1.03957	0.990551	1.09102	0.13933
			Weighted median	15	0.0468539	1.04797	0.999469	1.09882	0.052621
			Inverse variance weighted	15	0.0354037	1.03604	1.00134	1.07194	0.0416593
			Simple mode	15	0.0177115	1.01787	0.924884	1.1202	0.722488
			Weighted mode	15	0.043588	1.04455	0.996919	1.09446	0.0885542

## Sheet: Table S8
Supplementary Table S8. Mediated Effect to Inflammatory bowel disease
NO.	Immune cell	Metabolite	outcome	Mediated effect	Mediated proportion	pvalue
1	CD25 on IgD+ CD38br	Arachidonate (20:4n6) to linoleate (18:2n6) ratio	Inflammatory bowel disease	0.00881	-0.0968	0.0698697
2	CD25 on IgD+ CD38br	Arachidonate (20:4n6) to oleate to vaccenate (18:1) ratio	Inflammatory bowel disease	0.0078	0.0742	0.0843634
3	CD28 on CD28+ CD45RA+ CD8br	X-21821 levels	Inflammatory bowel disease	0.00583	-0.0825	0.0464288
4	HLA DR on CD14+ CD16- monocyte	Phosphate to mannose ratio	Inflammatory bowel disease	-0.00562	-0.0667	0.0554692
5	HLA DR on CD14+ monocyte	Phosphate to mannose ratio	Inflammatory bowel disease	-0.00608	-0.0742	0.0579701

## Sheet: Table S9
Supplementary Table S9. IVs used for MR analysis of Immune cells to Ulcerative colitis (P<1.00E-05)
NO.	Exposure	SNP	Effect allele	Other allele	Immune cells beta	Ulcerative colitis beta	Immune cells se	Ulcerative colitis se	Immune cells pval	Ulcerative colitis pval	R2	F
1	Activated Treg AC	rs10515986	G	A	0.1569	0.0191013	0.035	0.0316	7.65403e-06	0.5448	0.00586728	20.0842
		rs113435341	G	A	-1.414	0.0377019	0.2277	0.0838	5.87801e-10	0.652501	0.0111986	38.5405
		rs11593335	T	A	-0.1265	-0.0154993	0.02623	0.0267	1.48201e-06	0.559899	0.00678439	23.245
		rs12626270	T	C	0.1817	-0.0266007	0.03912	0.032	3.55402e-06	0.4074	0.00629582	21.5604
		rs138915779	A	C	-1.288	-0.1896	0.2345	0.091	4.23204e-08	0.0373001	0.00878209	30.1502
		rs139138505	G	C	-0.6234	-0.0811006	0.1355	0.0728	4.38097e-06	0.2653	0.00617798	21.1544
		rs142987815	C	T	-0.4526	-0.0913022	0.09903	0.1288	5.05406e-06	0.4783	0.00609709	20.8757
		rs145600407	T	C	-0.4684	-0.256998	0.1035	0.1902	6.25e-06	0.1767	0.00597904	20.4691
		rs146746694	A	G	0.5526	-0.0862008	0.1249	0.0746	9.98803e-06	0.2477	0.00571597	19.5633
		rs148991751	C	A	-2.9	-0.167504	0.633	0.083	4.78101e-06	0.04347	0.00612636	20.9765
		rs17509082	A	C	0.1467	0.0118001	0.03297	0.0276	8.952e-06	0.667599	0.00578079	19.7864
		rs34596162	C	T	0.2633	0.0127003	0.0593	0.0861	9.29694e-06	0.8823	0.00575662	19.7032
		rs62489142	C	G	-0.5075	-0.060504	0.1132	0.0583	7.63695e-06	0.2993	0.00586822	20.0874
		rs66939386	G	A	-0.1186	0.0041988	0.02662	0.022	8.75205e-06	0.8488	0.00579578	19.838
		rs6901124	T	C	0.9001	0.174802	0.1901	0.0699	2.27499e-06	0.0124	0.00654109	22.4059
		rs8064831	T	C	-0.1164	0.00079968	0.02611	0.0258	8.58005e-06	0.9767	0.00580293	19.8626
2	CD39+ CD4+ AC	rs1002938	T	A	-0.275	0.0267034	0.04897	0.0621	2.123e-08	0.6674	0.00916865	31.5174
		rs10800381	T	C	0.1562	0.0242047	0.03519	0.0269	9.37001e-06	0.3687	0.00574805	19.691
		rs10882324	T	C	-0.1207	-0.0279983	0.0264	0.0279	4.96398e-06	0.3156	0.00609609	20.8906
		rs10882701	C	A	-0.4118	0.014799	0.0249	0.0238	3.85301e-59	0.5359	0.074293	273.35
		rs112392069	T	A	0.2664	0.0182047	0.05919	0.1344	7.01504e-06	0.8923	0.00590879	20.245
		rs113087753	A	G	0.2554	0.00840458	0.05646	0.0688	6.27393e-06	0.9024	0.00596844	20.4506
		rs114844216	C	T	0.6311	-0.0115036	0.06024	0.0915	2.66011e-25	0.9003	0.0312004	109.691
		rs11598645	C	T	-0.6196	-0.0871039	0.1364	0.0765	5.74196e-06	0.2551	0.00601829	20.6224
		rs11718018	C	T	-0.1208	-0.0167981	0.02589	0.0219	3.18002e-06	0.4413	0.00634753	21.7578
		rs12778797	C	T	0.2544	0.0101008	0.02672	0.0216	3.11674e-21	0.639501	0.0259096	90.5954
		rs138807420	T	A	1.022	-0.0901971	0.204	0.0946	5.82103e-07	0.3404	0.00731064	25.0834
		rs139577399	C	T	-0.3243	-0.107598	0.06424	0.1239	4.69105e-07	0.3851	0.00742246	25.4699
		rs140503524	T	C	-1.428	0.0250048	0.3074	0.0919	3.49398e-06	0.785899	0.00629228	21.5672
		rs1410600	T	C	-0.2402	-0.00640044	0.02632	0.0211	1.19812e-19	0.7637	0.0238555	83.2376
		rs145557266	G	A	0.7936	0.102697	0.09034	0.1051	2.4581e-18	0.3289	0.0221421	77.1238
		rs149951966	C	T	0.1983	0.0603978	0.04337	0.0356	4.98896e-06	0.0896706	0.00609693	20.8935
		rs17091864	G	A	0.5315	-0.0548006	0.1201	0.0815	9.87802e-06	0.5015	0.0057139	19.5734
		rs191265355	C	T	1.095	0.129699	0.2467	0.164	9.40199e-06	0.429	0.00574761	19.6895
		rs2251521	T	C	-0.199	-0.0285024	0.04274	0.0259	3.35699e-06	0.2713	0.00632097	21.6662
		rs35163827	G	A	-0.3193	0.0532004	0.07127	0.0873	7.72592e-06	0.5426	0.0058551	20.0599
		rs4321083	A	G	0.156	-0.0235962	0.03139	0.0248	7.07995e-07	0.3421	0.007195	24.6838
		rs57516532	T	C	0.3142	0.0349037	0.06993	0.0533	7.25905e-06	0.513	0.00588872	20.1758
		rs59143200	C	T	-0.1181	-0.0326027	0.02594	0.0278	5.47596e-06	0.2406	0.00604542	20.716
		rs62421103	T	G	0.2313	-0.0517039	0.05047	0.0512	4.73097e-06	0.3124	0.00612515	20.9908
		rs72968495	C	T	2.034	0.239997	0.4463	0.082	5.36698e-06	0.00341397	0.00605773	20.7584
		rs74791100	C	T	0.5331	0.199097	0.1169	0.1847	5.27995e-06	0.281	0.00606522	20.7842
		rs78027772	A	G	0.2207	0.0720974	0.04649	0.0346	2.151e-06	0.0373104	0.00656937	22.5232
		rs8076447	A	G	0.1441	0.0277027	0.02906	0.0283	7.47997e-07	0.3261	0.00716333	24.5743
		rs821702	G	A	-0.1393	-0.0301994	0.0293	0.0219	2.07802e-06	0.1678	0.00658865	22.5898
3	CD28+ CD45RA+ CD8dim %T cell	rs112637846	A	C	3.37	0.145303	0.6241	0.0652	7.13707e-08	0.0258399	0.0084048	29.1406
		rs113098887	A	C	3.721	0.112096	0.8185	0.0844	5.64898e-06	0.1843	0.0061465	21.2623
		rs114437347	C	G	3.727	0.0964005	0.7678	0.1023	1.26e-06	0.3464	0.00680299	23.5489
		rs11579717	A	G	1.303	0.0635005	0.1744	0.0631	1.01508e-13	0.3147	0.00575633	19.9049
		rs116794175	C	T	1.164	0.104306	0.1805	0.1901	1.30101e-10	0.5831	0.0119447	41.5622
		rs117174937	G	T	3.04	0.279502	0.6254	0.1338	1.217e-06	0.0367096	0.00682182	23.6145
		rs117626397	G	A	2.741	0.1018	0.5367	0.0986	3.46003e-07	0.302	0.00591704	20.4639
		rs117988108	T	C	0.6783	-0.131203	0.1499	0.1367	6.25101e-06	0.337	0.00578019	19.9878
		rs11848822	C	T	0.2338	-0.0350968	0.05228	0.0464	8.02602e-06	0.450199	0.00613594	21.2256
		rs12424807	C	T	0.1895	0.0437952	0.04112	0.0475	4.19798e-06	0.3564	0.0129223	45.0084
		rs12712610	G	A	0.1724	-0.0298986	0.02569	0.0283	2.273e-11	0.2898	0.00608635	21.053
		rs1341624	T	C	0.349	0.1265	0.07604	0.0494	4.57804e-06	0.0103999	0.00709997	24.5843
		rs140816141	A	G	2.584	0.2052	0.521	0.1089	7.38805e-07	0.0594306	0.00569745	19.7001
		rs141049772	C	T	2.215	0.102697	0.4989	0.0932	9.2809e-06	0.2704	0.00602792	20.8497
		rs145827119	T	C	5.111	0.139397	1.119	0.1061	5.11399e-06	0.189	0.00594872	20.5741
		rs149948027	T	C	3.343	0.193698	0.7368	0.1641	5.89495e-06	0.2378	0.0061465	21.2623
		rs17480640	C	T	0.1089	-0.00659818	0.02361	0.0221	4.108e-06	0.765799	0.0061465	21.2623
		rs17627427	T	C	0.1679	0.129	0.03729	0.0471	6.91305e-06	0.00617007	0.00636276	22.0153
		rs183337752	A	G	1.018	-0.250695	0.2169	0.1338	2.80498e-06	0.0609804	0.00673141	23.2994
		rs1948650	G	A	-0.1308	-0.0177024	0.02709	0.0234	1.438e-06	0.4499	0.00575633	19.9049
		rs1980606	A	G	0.1379	0.0540999	0.0309	0.0264	8.34008e-06	0.04032	0.0084048	29.1406
		rs2252937	C	T	-0.1595	-0.135702	0.0336	0.0305	2.16701e-06	8.60102e-06	0.00744657	25.7934
		rs34645541	A	C	0.6208	0.0288984	0.1222	0.0773	3.98502e-07	0.7079	0.00602792	20.8497
		rs3861195	A	G	0.1422	0.00649884	0.03062	0.0235	3.57199e-06	0.7819	0.0062304	21.5544
		rs468979	C	T	0.1265	-0.0136958	0.02721	0.022	3.45597e-06	0.533499	0.00622204	21.3249
		rs4832054	A	G	0.1726	-0.0267958	0.02712	0.0227	2.208e-10	0.2379	0.0116375	40.4809
		rs4964285	T	C	0.1065	0.0314018	0.02369	0.0246	7.171e-06	0.2013	0.00584072	20.1984
		rs538856056	C	T	1.681	-0.0441987	0.3744	0.0886	7.40696e-06	0.6179	0.00582596	20.147
		rs541367304	A	G	2.523	0.0226026	0.2385	0.0995	9.13692e-26	0.8203	0.0315062	111.842
		rs73197004	A	G	-0.4031	0.0633034	0.08725	0.0379	3.983e-06	0.09517	0.00616666	21.3325
		rs74577787	T	C	3.379	0.134199	0.6241	0.0958	6.60602e-08	0.1612	0.00844937	29.2965
		rs75024282	A	G	0.2933	-0.161896	0.05861	0.0624	5.87395e-07	0.00951393	0.00722723	25.0281
		rs7530076	A	G	-0.4098	-0.0593042	0.07665	0.0807	9.59202e-08	0.4628	0.00824076	28.5672
		rs7557121	T	C	-0.1252	-0.0037972	0.02726	0.0227	4.49997e-06	0.8653	0.00609458	21.0816
		rs78470849	T	C	0.1843	-0.0156962	0.03497	0.0352	1.45301e-07	0.6543	0.00800956	27.7592
		rs78905646	A	G	0.3541	0.0397975	0.07687	0.0699	4.24796e-06	0.5686	0.00613068	21.2073
		rs79827501	T	G	-0.267	0.148799	0.04503	0.0545	3.34103e-09	0.00635594	0.00613068	21.2073
		rs925236	T	C	0.1246	-0.0426988	0.02689	0.0281	3.71099e-06	0.1283	0.00673141	23.2994
4	CD28+ CD45RA+ CD8dim AC	rs1005513	C	T	0.12	-0.0222995	0.02541	0.0235	2.45002e-06	0.3431	0.00650161	22.2894
		rs10875036	C	T	-0.1218	0.0144032	0.02593	0.0261	2.73602e-06	0.5819	0.00643261	22.0513
		rs112637846	A	C	3.334	0.145303	0.5986	0.0652	2.75797e-08	0.0258399	0.00902034	31.0029
		rs113098887	A	C	3.627	0.112096	0.7884	0.0844	4.38299e-06	0.1843	0.00597181	20.4622
		rs114437347	C	G	3.498	0.0964005	0.739	0.1023	2.30102e-06	0.3464	0.00653139	22.3921
		rs115376296	C	T	0.9633	-0.210002	0.2113	0.2391	5.29798e-06	0.3797	0.00905791	31.1333
		rs11579717	A	G	1.176	0.0635005	0.1662	0.0631	1.76889e-12	0.3147	0.00633574	21.7171
		rs116794175	C	T	1.018	0.104306	0.1715	0.1901	3.23303e-09	0.5831	0.0102329	35.2138
		rs117403703	C	T	3.552	0.0864951	0.785	0.088	6.22702e-06	0.3256	0.00597181	20.4622
		rs117513254	G	C	1.37	0.119403	0.2927	0.0955	2.96101e-06	0.2109	0.00638724	21.8948
		rs117733745	A	T	4.225	0.0753023	0.9315	0.0843	5.95306e-06	0.3714	0.00600032	20.5605
		rs12712610	G	A	0.1631	-0.0298986	0.02442	0.0283	2.82293e-11	0.2898	0.00589754	20.1884
		rs12907798	T	C	-0.1409	0.0160013	0.03043	0.0301	3.78704e-06	0.5944	0.00686027	23.4377
		rs13243221	G	T	3.637	0.0319036	0.7844	0.0722	3.68299e-06	0.658999	0.00578582	19.8212
		rs1341624	T	C	0.3324	0.1265	0.07207	0.0494	4.11604e-06	0.0103999	0.00608635	21.053
		rs138298107	T	C	0.9379	0.172599	0.2012	0.0944	3.23802e-06	0.0675694	0.00633574	21.7171
		rs138960714	C	A	2.077	0.0908989	0.4504	0.1191	4.12696e-06	0.4453	0.00604064	20.6995
		rs139618773	A	G	1.428	0.0177024	0.3057	0.0865	3.093e-06	0.8378	0.00636201	21.8077
		rs140816141	A	G	2.219	0.2052	0.5005	0.1089	9.57194e-06	0.0594306	0.00573468	19.645
		rs141049772	C	T	2.128	0.102697	0.4805	0.0932	9.73195e-06	0.2704	0.00569745	19.7001
		rs144591335	G	A	3.931	0.124204	0.8878	0.1297	9.84306e-06	0.3384	0.00571985	19.5939
		rs145827119	T	C	5.042	0.139397	1.068	0.1061	2.45997e-06	0.189	0.0064973	22.2745
		rs146985291	G	A	6.548	0.338302	1.434	0.1474	5.15905e-06	0.02169	0.00957365	33.2324
		rs149948027	T	C	3.192	0.193698	0.7035	0.1641	5.90201e-06	0.2378	0.00786369	27.2497
		rs182236332	G	A	4.616	-0.268201	1.03	0.1734	7.68493e-06	0.122	0.00681509	23.5911
		rs184082746	C	T	3.826	-0.0642979	0.8172	0.1202	2.95298e-06	0.5924	0.00738877	25.5917
		rs192475369	T	A	5.687	-0.3378	1.277	0.1827	8.67801e-06	0.0644496	0.00598473	20.5067
		rs1948650	G	A	-0.1189	-0.0177024	0.02586	0.0234	4.42904e-06	0.4499	0.00673141	23.2994
		rs2185480	T	A	0.8456	0.026498	0.1708	0.0278	7.69804e-07	0.3396	0.0251999	88.0497
		rs35471013	T	C	-0.239	-0.0288008	0.05133	0.0459	3.36302e-06	0.531001	0.0063212	21.667
		rs35884179	A	G	-0.3532	0.00760104	0.07162	0.0597	8.57591e-07	0.8989	0.00708574	24.3062
		rs468979	C	T	0.1195	-0.0136958	0.02587	0.022	4.018e-06	0.533499	0.00622204	21.3249
		rs541367304	A	G	2.141	0.0226026	0.2281	0.0995	1.10306e-20	0.8203	0.0287224	100.722
		rs56112048	A	C	-0.1157	0.0118989	0.02368	0.0257	1.085e-06	0.6418	0.0069562	23.8588
		rs574807	A	G	-0.1044	-0.0104039	0.02294	0.0211	5.47394e-06	0.6227	0.00604064	20.6995
		rs61038907	A	C	0.1398	-0.0383043	0.02509	0.0221	2.72101e-08	0.0834104	0.00902766	31.0283
		rs62229786	A	G	-0.3021	-0.0361973	0.06636	0.0671	5.50503e-06	0.5892	0.00604444	20.7126
		rs7096922	G	A	1.253	-0.0416984	0.2725	0.085	4.39198e-06	0.6237	0.00616572	21.1307
		rs72763382	G	A	-0.4449	0.0944975	0.09964	0.0762	8.25905e-06	0.2153	0.005816	19.9252
		rs73193728	C	T	0.2069	0.0521041	0.04657	0.0541	9.19708e-06	0.3356	0.00575839	19.7267
		rs74577787	T	C	3.341	0.134199	0.5986	0.0958	2.58399e-08	0.1612	0.00905791	31.1333
		rs7530076	A	G	-0.3874	-0.0593042	0.07271	0.0807	1.06101e-07	0.4628	0.00826093	28.3711
		rs7557121	T	C	-0.1308	-0.0037972	0.02599	0.0227	5.07306e-07	0.8653	0.00737713	25.3133
		rs76313555	T	C	0.5934	-0.0341981	0.1201	0.0673	8.24404e-07	0.6109	0.00711229	24.398
		rs77935824	G	A	3.776	0.153303	0.8468	0.1113	8.48907e-06	0.1686	0.00580064	19.8723
		rs78905646	A	G	0.3781	0.0397975	0.07295	0.0699	2.323e-07	0.5686	0.00782084	26.8477
		rs79827501	T	G	-0.2254	0.148799	0.04283	0.0545	1.508e-07	0.00635594	0.0125284	43.4543
		rs80172536	C	G	0.2289	0.061603	0.05146	0.1105	8.92011e-06	0.5775	0.00577216	19.7741
		rs80194890	G	T	4.583	-0.0911013	1.034	0.1148	9.5971e-06	0.4272	0.00573143	19.6338
5	CD25 on IgD+ CD38br	rs10765088	A	G	-0.1198	-0.00040008	0.02428	0.0224	8.33892e-07	0.9865	0.00661497	24.332
		rs11616609	T	G	-0.1207	0.00149888	0.02541	0.0241	2.10199e-06	0.9496	0.00613376	22.5511
		rs12341626	C	T	-0.1597	0.0119005	0.03463	0.0321	4.09996e-06	0.7099	0.00578335	21.2553
		rs145198352	C	T	-0.4484	-0.0020978	0.09962	0.074	6.96594e-06	0.9778	0.00551102	20.2489
		rs2566772	A	G	0.4644	0.0209001	0.1041	0.0542	8.33201e-06	0.7001	0.00541401	19.8905
		rs3793662	T	C	-0.1813	-0.0631954	0.02898	0.0271	4.37895e-10	0.0198198	0.0105918	39.1166
		rs4129608	G	A	-0.1638	0.0122953	0.03459	0.0296	2.27101e-06	0.6766	0.00609628	22.4124
		rs4721574	A	G	0.1486	0.0208021	0.02746	0.0236	6.697e-08	0.3783	0.00794631	29.2684
		rs6092493	G	A	-0.1116	-0.0128965	0.02475	0.0219	6.68806e-06	0.5546	0.00553049	20.3208
		rs62626323	A	C	0.349	0.122403	0.03994	0.0461	3.53671e-18	0.00788297	0.0204575	76.3127
		rs6550133	C	T	-0.1637	-0.0562007	0.0318	0.0313	2.74202e-07	0.0726708	0.00719615	26.4853
		rs709589	T	C	-0.2486	-0.0267034	0.03091	0.0339	1.18987e-15	0.4313	0.00566264	20.8091
		rs8044922	T	C	0.2506	-0.0413013	0.05588	0.0601	7.56101e-06	0.491501	0.00547092	20.1007
		rs9596941	G	T	0.2115	0.0630996	0.04491	0.0475	2.585e-06	0.1838	0.00602978	22.1665
6	CD25 on IgD+ CD38dim	rs11051398	T	C	-0.123	-0.00060018	0.02607	0.0225	2.48897e-06	0.9801	0.00605017	22.248
		rs111741355	A	G	-2.854	-0.293405	0.5728	0.1121	6.54892e-07	0.00884097	0.00674278	24.8121
		rs112043339	T	C	-0.4991	0.150796	0.1126	0.1506	9.55608e-06	0.3167	0.00534375	19.6364
		rs11615354	T	C	0.19	0.0721997	0.0403	0.0543	2.49799e-06	0.1835	0.00604144	22.2157
		rs116525939	C	T	0.954	-0.554597	0.2076	0.282	4.469e-06	0.0492504	0.00574138	21.1059
		rs116970311	A	C	-1.057	0.000899595	0.235	0.1111	7.06806e-06	0.9936	0.00769283	28.3353
		rs117156856	A	C	1.252	-0.00450011	0.268	0.1066	3.09999e-06	0.9667	0.00593239	21.8123
		rs117382470	T	C	1.143	0.272703	0.253	0.0874	6.47993e-06	0.00180801	0.00555021	20.3992
		rs144941792	T	G	0.2117	-0.046201	0.04191	0.0696	4.61902e-07	0.5064	0.00692886	25.5017
		rs146720368	T	C	0.9178	-0.0774968	0.1934	0.068	2.15001e-06	0.2544	0.00612057	22.5084
		rs147487472	A	C	0.4191	0.1222	0.06162	0.0526	1.19812e-11	0.0202801	0.0124913	46.2332
		rs149662107	A	G	-0.9269	-0.128004	0.1592	0.1084	6.267e-09	0.2375	0.00918433	33.8799
		rs34351616	G	A	-0.2632	0.0385953	0.05587	0.0466	2.54302e-06	0.4075	0.00603201	22.1808
		rs35704968	C	T	-0.353	-0.114801	0.07958	0.0596	9.46194e-06	0.0540605	0.00535163	19.6655
		rs3793662	T	C	-0.1575	-0.0631954	0.02958	0.0271	1.07399e-07	0.0198198	0.00769283	28.3353
		rs4869953	G	A	-0.1265	-0.0485997	0.02541	0.0221	6.69607e-07	0.0280498	0.00673152	24.7705
		rs59757547	C	T	-0.1149	-0.023697	0.02559	0.0225	7.36105e-06	0.2918	0.0054826	20.1494
		rs62206862	G	C	-1.161	0.00830439	0.2449	0.0896	2.22101e-06	0.9259	0.00610803	22.462
		rs62626323	A	C	0.5433	0.122403	0.04021	0.0461	1.25285e-40	0.00788297	0.0475477	182.463
		rs709589	T	C	-0.1507	-0.0267034	0.03159	0.0339	1.90301e-06	0.4313	0.00618455	22.7452
		rs72944931	G	A	0.4742	0.141299	0.1056	0.0868	7.33398e-06	0.1033	0.00548381	20.1538
		rs76687530	T	C	-0.194	0.00929665	0.04068	0.0315	1.93798e-06	0.766999	0.00618051	22.7302
		rs8028696	T	C	0.131	-0.0355028	0.02766	0.0242	2.26501e-06	0.1422	0.00609618	22.4182
		rs9425892	C	T	-0.2829	-0.00400198	0.05977	0.0719	2.29097e-06	0.9556	0.00608866	22.3904
7	CD27 on IgD+ CD24+	rs10833056	C	T	0.1222	-0.0177024	0.02627	0.0287	3.43503e-06	0.537499	0.00588374	21.6264
		rs11086984	T	C	0.1911	0.00529595	0.03505	0.037	5.26999e-08	0.8862	0.00806533	29.7103
		rs111825302	A	G	0.8455	0.018596	0.1891	0.1379	7.99797e-06	0.8927	0.00543838	19.9805
		rs116551266	T	C	0.2378	0.0648041	0.04954	0.0735	1.646e-06	0.3776	0.00626292	23.0289
		rs11769145	C	T	0.1915	0.00520351	0.03929	0.0281	1.14201e-06	0.8522	0.00645587	23.743
		rs12541523	A	G	0.2187	-0.0185001	0.04697	0.0472	3.33803e-06	0.6948	0.00589498	21.668
		rs12625834	A	G	-0.1534	0.00420116	0.03074	0.0236	6.37001e-07	0.8593	0.00676533	24.8889
		rs12637802	G	C	-0.2068	0.0212951	0.04629	0.0276	8.14892e-06	0.4405	0.00542945	19.9475
		rs143553941	C	G	0.5135	0.078201	0.1095	0.0745	2.83302e-06	0.2938	0.00597918	21.9794
		rs145656540	T	G	0.486	-0.173604	0.1009	0.0983	1.51199e-06	0.0773998	0.00630575	23.1874
		rs147714617	T	C	0.186	0.131204	0.0379	0.0642	9.65606e-07	0.0411197	0.0065447	24.0719
		rs150399795	T	C	-0.1941	-0.00979784	0.04294	0.0334	6.38499e-06	0.768399	0.00555777	20.4216
		rs162076	A	G	-0.131	-0.0437011	0.02535	0.0218	2.516e-07	0.04489	0.00725137	26.69
		rs1883832	C	T	-0.4972	-0.0524027	0.02506	0.0239	2.97989e-83	0.0285503	0.0972039	393.425
		rs235031	C	T	0.1121	-0.0178989	0.02526	0.0218	9.38491e-06	0.4123	0.00535803	19.6837
		rs25680	A	G	-0.1925	0.00580313	0.03366	0.0252	1.14599e-08	0.8187	0.00886664	32.6885
		rs2783440	G	A	-0.1191	-0.0153023	0.02501	0.024	2.00101e-06	0.5222	0.00616459	22.6651
		rs35574803	C	T	0.7463	0.102498	0.05335	0.0702	2.34585e-43	0.1445	0.0508051	195.578
		rs481818	C	T	-0.2279	-0.0244975	0.04322	0.027	1.422e-07	0.3636	0.00754784	27.7895
		rs6881246	A	G	-1.24	0.0252973	0.2613	0.1116	2.15001e-06	0.8204	0.00612197	22.5075
		rs709589	T	C	-0.1702	-0.0267034	0.03166	0.0339	8.19294e-08	0.4313	0.00784281	28.8842
		rs73236188	T	C	0.1518	0.0312952	0.03339	0.0331	5.64599e-06	0.3443	0.00562155	20.6573
		rs73716743	T	C	0.2	0.00730327	0.04512	0.0375	9.53608e-06	0.8446	0.00534549	19.6374
		rs75005829	T	A	0.4361	0.2325	0.09532	0.1098	4.91496e-06	0.0341901	0.0056927	20.9202
		rs75918255	A	G	0.4946	-0.0146975	0.06834	0.0712	5.54243e-13	0.8369	0.0141245	52.3505
		rs7621492	A	G	0.2435	0.146297	0.03994	0.057	1.18201e-09	0.0102101	0.0100643	37.1487
		rs76385721	A	G	-2.154	-0.079303	0.4787	0.0952	7.05407e-06	0.4046	0.00550757	20.2361
		rs76929865	C	A	0.5735	0.0139975	0.08703	0.1075	5.04429e-11	0.8967	0.011738	43.4002
		rs8139510	A	G	0.1109	-0.000900405	0.02501	0.0236	9.57304e-06	0.9694	0.00534934	19.6516
		rs866069	C	T	-0.1221	-0.0329995	0.02545	0.021	1.66702e-06	0.1158	0.00625639	23.0048
		rs951067	C	T	0.1155	0.00650109	0.02532	0.021	5.29798e-06	0.757399	0.00565934	20.7969
8	CD127 on granulocyte	rs113425015	G	T	-0.3296	0.209204	0.06817	0.1323	1.40001e-06	0.1139	0.00794222	23.3609
		rs115426429	T	C	-0.4316	0.0275957	0.08247	0.0585	1.78098e-07	0.6373	0.00929252	27.3699
		rs12659322	G	C	-0.1326	0.005103	0.0296	0.0248	7.69201e-06	0.8382	0.00682569	20.0542
		rs12675298	A	G	-0.446	0.1139	0.08519	0.1169	1.766e-07	0.3296	0.00929934	27.3902
		rs138284624	T	C	-0.7524	-0.0542028	0.08106	0.0827	3.16665e-20	0.5124	0.0286598	86.0968
		rs139132726	T	C	-0.659	0.144801	0.1144	0.1227	9.40394e-09	0.2379	0.0112364	33.1605
		rs140712754	G	A	-0.4958	-0.0535976	0.1035	0.104	1.74799e-06	0.606599	0.0077974	22.9316
		rs140819873	G	A	-0.3274	-0.0834032	0.06662	0.1065	9.42302e-07	0.4336	0.00820329	24.1352
		rs142587417	A	G	-0.8103	0.188602	0.1169	0.1337	5.07809e-12	0.1585	0.016188	48.0137
		rs146130460	A	G	-0.9089	0.0975985	0.1549	0.1523	4.89305e-09	0.5217	0.0116535	34.4058
		rs147173440	T	G	-1.096	0.438803	0.1607	0.2432	1.12305e-11	0.0712492	0.0156799	46.4827
		rs3774298	A	G	0.1552	0.0110982	0.03078	0.0267	4.83404e-07	0.6781	0.00863174	25.4067
		rs3824801	G	T	0.1481	-0.0200967	0.0287	0.022	2.61e-07	0.3604	0.00903693	26.6102
		rs3857014	C	T	-0.1307	0.0124978	0.02767	0.0212	2.43899e-06	0.5561	0.00758305	22.2964
		rs4272	G	A	-0.1419	0.00210221	0.03191	0.0265	9.01509e-06	0.936	0.00672662	19.7612
		rs4433170	G	C	0.1825	-0.0481995	0.03337	0.0234	4.90298e-08	0.0391399	0.0101392	29.8893
		rs445	T	C	0.3156	-0.0496	0.03411	0.0362	4.01976e-20	0.1708	0.0284825	85.5486
		rs62445273	T	C	-0.1494	0.0118989	0.03349	0.0282	8.4561e-06	0.6716	0.00676921	19.8872
		rs62546664	T	C	-0.2047	0.0247024	0.04601	0.0309	8.98297e-06	0.4238	0.00673309	19.7803
		rs73045828	C	T	0.2257	0.0305004	0.04829	0.0507	3.09799e-06	0.5467	0.00742556	21.8299
		rs74490964	C	G	-0.3478	0.012699	0.07184	0.0599	1.35201e-06	0.8321	0.00796291	23.4223
		rs77648394	G	C	0.2032	-0.0551035	0.04478	0.0296	5.89006e-06	0.0626196	0.00700236	20.577
		rs77771777	T	C	-0.6814	0.0891	0.1013	0.0651	2.05779e-11	0.1711	0.0152589	45.2155
		rs78124306	T	G	0.2021	-0.0182964	0.04468	0.0484	6.29898e-06	0.7047	0.00695811	20.446
		rs78526927	T	G	0.393	0.0117013	0.077	0.0596	3.53997e-07	0.8449	0.00884227	26.0319
		rs80205330	A	G	0.4129	0.0524027	0.09225	0.0722	7.90005e-06	0.4677	0.00681404	20.0198
		rs915125	T	C	0.1304	0.0251023	0.02762	0.0231	2.464e-06	0.2777	0.00757569	22.2746
		rs9376098	A	T	-0.1539	0.0199007	0.03155	0.0228	1.128e-06	0.3815	0.00808297	23.7783
		rs9519933	T	A	-0.1342	-0.000699755	0.02899	0.0231	3.85496e-06	0.9762	0.00728535	21.4147
		rs959275	T	C	-0.1372	0.0238044	0.03014	0.0246	5.52803e-06	0.3334	0.00704641	20.7073
9	FSC-A on CD14+ monocyte	rs10488833	G	C	-0.2004	-0.0159029	0.04418	0.0511	5.96197e-06	0.7556	0.00656814	20.562
		rs115639631	A	C	0.2422	-0.133897	0.05385	0.0574	7.10902e-06	0.0195898	0.00656814	20.562
		rs117045193	T	G	-0.6403	-0.112005	0.1433	0.0772	8.14104e-06	0.1469	0.00637467	19.9524
		rs12364299	T	A	-0.2594	0.0665031	0.05098	0.0645	3.82296e-07	0.3026	0.00825092	25.8739
		rs139494294	G	A	0.6013	0.111502	0.1329	0.2178	6.23993e-06	0.6088	0.006535	20.4575
		rs142074591	G	A	-1.35	-0.111201	0.3023	0.1419	8.21505e-06	0.4333	0.00636762	19.9302
		rs142456232	T	C	-0.3287	-0.0488962	0.05796	0.0695	1.546e-08	0.4814	0.0102291	32.1413
		rs143798663	T	A	0.5484	-0.0164047	0.1213	0.0801	6.38293e-06	0.8376	0.00652515	20.4265
		rs144745307	C	T	-0.3857	-0.061001	0.08607	0.0775	7.703e-06	0.4308	0.00641154	20.0686
		rs150082330	T	A	-0.6313	-0.0682006	0.1286	0.0642	9.54004e-07	0.2884	0.00768422	24.083
		rs192378299	G	A	0.1933	0.0374008	0.04184	0.0439	3.98502e-06	0.3947	0.00681196	21.3305
		rs2501623	C	T	-0.1219	0.0413951	0.02713	0.022	7.21506e-06	0.0593403	0.00644555	20.1757
		rs28659991	C	A	-0.1659	-0.0366951	0.0323	0.0245	2.97303e-07	0.135	0.00840586	26.3638
		rs309859	C	G	-0.14	-0.0041988	0.02787	0.0224	5.365e-07	0.8521	0.00804332	25.2176
		rs34880703	T	C	0.1756	-0.00110061	0.03863	0.0419	5.69102e-06	0.9788	0.00659608	20.65
		rs3787953	C	T	0.1938	0.00609856	0.04226	0.0301	4.67595e-06	0.8407	0.00671249	21.0169
		rs529563	A	G	0.1234	-0.00790113	0.02762	0.0216	8.13093e-06	0.715899	0.00637333	19.9482
		rs55914843	G	C	0.1505	0.0316971	0.03347	0.0238	7.09692e-06	0.1823	0.0064552	20.2061
		rs6082136	T	C	-0.3827	-0.0825993	0.08516	0.0594	7.24703e-06	0.1641	0.00644758	20.1821
		rs682039	C	T	0.8643	0.0774968	0.1945	0.0448	9.10794e-06	0.0835795	0.00630526	19.7338
		rs72801520	G	A	0.2199	0.0151035	0.04792	0.03	4.62605e-06	0.615601	0.00672122	21.0445
		rs72843128	G	A	-0.2603	0.0494004	0.05796	0.0508	7.32892e-06	0.3313	0.00643941	20.1564
		rs74558876	G	A	1.482	0.105805	0.3342	0.0813	9.57304e-06	0.1932	0.00627926	19.6519
		rs78736654	G	T	-0.3384	-0.0247024	0.07136	0.1049	2.20298e-06	0.8135	0.00717438	22.4736
		rs7894142	C	T	0.186	0.0289037	0.04172	0.0277	8.60003e-06	0.297	0.00634648	19.8636
10	HLA DR on CD14+ CD16- monocyte	rs112651313	C	T	0.1781	0.0428008	0.03977	0.0373	7.71703e-06	0.2523	0.00549587	20.0437
		rs113337372	A	G	-0.3065	-0.0225013	0.06892	0.1024	8.97408e-06	0.8261	0.0054203	19.7666
		rs113555953	A	C	0.5125	0.0852966	0.1129	0.0669	5.86395e-06	0.2024	0.00564617	20.5949
		rs11788133	A	G	-0.1567	-0.0204987	0.03359	0.0378	3.19602e-06	0.587899	0.00596121	21.751
		rs13168479	T	C	-0.5935	-0.00739729	0.1334	0.1006	8.84606e-06	0.9411	0.00542476	19.7829
		rs143858253	C	T	0.1754	0.00399798	0.039	0.0445	7.12098e-06	0.9292	0.0055428	20.2158
		rs146479897	G	C	0.4693	-0.151003	0.1013	0.1785	3.71801e-06	0.3974	0.00587942	21.4508
		rs146897285	A	C	0.9798	-0.019295	0.2073	0.081	2.36401e-06	0.8119	0.00611821	22.3273
		rs148974843	G	C	0.2723	0.0617052	0.05871	0.0529	3.63999e-06	0.2439	0.00589274	21.4997
		rs150542843	T	C	-0.3123	0.179701	0.07004	0.137	8.51001e-06	0.1896	0.00544869	19.8707
		rs150649461	C	G	-0.2944	-0.168797	0.06482	0.1266	5.77099e-06	0.1826	0.00565209	20.6167
		rs1800973	A	C	-0.3123	0.025502	0.04579	0.0471	1.06194e-11	0.589	0.0126556	46.4904
		rs184592417	C	T	1.34	-0.0493995	0.2954	0.1034	5.87801e-06	0.633	0.00563827	20.566
		rs188394267	T	C	-0.2065	-0.0178992	0.04611	0.0695	7.71507e-06	0.7971	0.00549629	20.0452
		rs35848415	G	A	-0.274	0.0187955	0.05943	0.0426	4.14496e-06	0.6592	0.0055428	20.2158
		rs62005962	A	G	-0.1224	0.00529595	0.02703	0.0219	6.09705e-06	0.8095	0.00561871	20.4942
		rs8043889	T	C	-0.1291	-0.0192032	0.0272	0.0238	2.15899e-06	0.4203	0.00616936	22.5152
		rs9261756	G	A	-0.1749	-0.0894981	0.03415	0.0484	3.21899e-07	0.0648201	0.00717602	26.2155
		rs9270585	T	C	-0.6054	-0.0540022	0.0279	0.0245	3.03529e-98	0.0275499	0.00544869	19.8707
		rs9271768	G	A	-0.5252	-0.219601	0.02936	0.0248	1.20809e-68	9.2406e-19	0.081031	319.814
11	HLA DR on CD14+ monocyte	rs112651313	C	T	0.1779	0.0428008	0.03984	0.0373	8.21599e-06	0.2523	0.00546445	19.9285
		rs113337372	A	G	-0.3163	-0.0225013	0.06905	0.1024	4.79601e-06	0.8261	0.00574884	20.9716
		rs113555953	A	C	0.5169	0.0852966	0.1132	0.0669	5.09401e-06	0.2024	0.00571275	20.8392
		rs11737889	A	G	0.1403	-0.0235041	0.03056	0.0297	4.56804e-06	0.4292	0.0057744	21.0654
		rs11788133	A	G	-0.1591	-0.0204987	0.03366	0.0378	2.36799e-06	0.587899	0.00611871	22.3292
		rs13168479	T	C	-0.5921	-0.00739729	0.1336	0.1006	9.66696e-06	0.9411	0.00538327	19.6308
		rs143858253	C	T	0.1762	0.00399798	0.03908	0.0445	6.69006e-06	0.9292	0.00557044	20.3172
		rs146479897	G	C	0.4649	-0.151003	0.1015	0.1785	4.79005e-06	0.3974	0.00574773	20.9675
		rs146897285	A	C	0.9514	-0.019295	0.2078	0.081	4.84797e-06	0.8119	0.00574311	20.9506
		rs147628007	G	A	0.2853	-0.0707007	0.06382	0.0905	8.04192e-06	0.4348	0.00547669	19.9733
		rs148974843	G	C	0.2717	0.0617052	0.05882	0.0529	3.97201e-06	0.2439	0.00584516	21.325
		rs1800973	A	C	-0.315	0.025502	0.04587	0.0471	7.73749e-12	0.589	0.0128283	47.1329
		rs184592417	C	T	1.316	-0.0493995	0.296	0.1034	9.05191e-06	0.633	0.00541729	19.7555
		rs188394267	T	C	-0.2077	-0.0178992	0.04619	0.0695	7.12607e-06	0.7971	0.00554086	20.2087
		rs35848415	G	A	-0.2693	0.0187955	0.05955	0.0426	6.31393e-06	0.6592	0.00560379	20.4395
		rs62005962	A	G	-0.1213	0.00529595	0.02708	0.0219	7.66408e-06	0.8095	0.00549848	20.0533
		rs8043889	T	C	-0.1283	-0.0192032	0.02725	0.0238	2.594e-06	0.4203	0.0060714	22.1555
		rs9261756	G	A	-0.1687	-0.0894981	0.03418	0.0484	8.29297e-07	0.0648201	0.00666797	24.3471
		rs9270585	T	C	-0.5871	-0.0540022	0.02804	0.0245	5.5616e-92	0.0275499	0.107783	438.156
		rs9271768	G	A	-0.5084	-0.219601	0.02947	0.0248	3.55795e-64	9.2406e-19	0.0757936	297.448
12	HLA DR on plasmacytoid DC	rs10812812	A	T	-0.2691	-0.0204987	0.0596	0.0313	6.55194e-06	0.5119	0.00704821	20.3719
		rs115770777	T	C	0.1972	0.0737986	0.04399	0.0514	7.66002e-06	0.1508	0.00694853	20.0818
		rs116007826	G	A	0.751	-0.560501	0.06113	0.3979	7.60852e-34	0.1589	0.0499279	150.823
		rs11615028	G	A	1.511	-0.0943006	0.3314	0.0727	5.37502e-06	0.1945	0.00718633	20.7741
		rs11615578	T	C	-0.1535	-0.0235962	0.03454	0.0253	9.16495e-06	0.3504	0.00682985	19.7365
		rs11644019	T	C	-0.291	-0.0112025	0.03898	0.0265	1.10408e-13	0.6728	0.0190358	55.6929
		rs11731221	G	C	-0.141	-0.00039992	0.02861	0.0221	8.78699e-07	0.9842	0.00838611	24.2717
		rs118111544	A	T	-0.5617	-0.108398	0.1166	0.0781	1.54301e-06	0.1652	0.00801553	23.1905
		rs12607423	T	C	-0.1621	0.00380276	0.03448	0.0246	2.70601e-06	0.878	0.00763691	22.0866
		rs144816332	A	G	-0.8192	0.0448013	0.1791	0.0848	4.97496e-06	0.597	0.00723189	20.9067
		rs146863538	C	A	1.974	0.157496	0.4037	0.1534	1.065e-06	0.3046	0.00825642	23.8932
		rs1646067	A	G	0.1336	-0.0562953	0.02988	0.0234	8.12793e-06	0.0159001	0.00691281	19.9779
		rs16890461	T	C	0.2128	-0.0480984	0.04473	0.0444	2.06001e-06	0.2786	0.00781901	22.6174
		rs16894020	A	G	0.5556	-0.121095	0.1124	0.1226	8.10793e-07	0.3231	0.00843584	24.4168
		rs200819	G	A	-0.3651	0.0041988	0.08233	0.0743	9.56996e-06	0.9549	0.00680079	19.6519
		rs2496370	A	T	-0.911	0.0537019	0.2055	0.0807	9.6241e-06	0.5055	0.00679621	19.6386
		rs34039593	G	T	1.217	-0.365698	0.0446	0.0328	6.25173e-146	7.20444e-29	0.20588	744.062
		rs62176112	A	G	-0.659	-0.00359646	0.1191	0.0596	3.40001e-08	0.9521	0.0105477	30.5946
		rs7204799	G	C	0.5416	-0.0743001	0.0817	0.0466	4.00405e-11	0.1111	0.0150707	43.9148
		rs7748976	A	G	0.2325	-0.0460021	0.04076	0.025	1.28301e-08	0.0654305	0.0112021	32.5143
		rs9267650	T	A	-0.3903	-0.1501	0.03676	0.0555	7.30634e-26	0.00686499	0.0377695	112.653
		rs952839	A	G	0.538	-0.0591981	0.1139	0.1214	2.44e-06	0.626	0.00770854	22.2954
13	HLA DR on B cell	rs1021867	G	A	0.129	-0.00159872	0.02909	0.0236	9.56093e-06	0.9468	0.00638541	19.6521
		rs111281233	A	C	-0.7625	0.0619038	0.1492	0.113	3.40197e-07	0.584	0.0084631	26.1011
		rs117640098	G	A	0.6725	-0.00870203	0.1423	0.0625	2.391e-06	0.8887	0.00724594	22.3198
		rs11969859	G	C	0.1337	0.0302015	0.02946	0.0224	5.84494e-06	0.1773	0.00668594	20.5832
		rs143305120	C	T	-0.3957	-0.00129916	0.07188	0.0787	4.00904e-08	0.9867	0.00980651	30.2853
		rs144091827	A	G	-0.4602	0.108702	0.1001	0.0788	4.492e-06	0.1679	0.00685984	21.1223
		rs144782687	G	C	0.9344	0.0660009	0.1917	0.1292	1.15001e-06	0.609399	0.00770444	23.7431
		rs147210938	A	G	-0.4296	-0.0253999	0.07489	0.1111	1.06299e-08	0.8195	0.00980651	30.2853
		rs17616631	A	G	-0.2934	0.040998	0.05486	0.0723	9.49795e-08	0.5708	0.00926076	28.5841
		rs2286975	A	G	0.1738	-0.005103	0.02982	0.0233	6.17903e-09	0.826	0.0109791	33.9469
		rs2511702	G	A	-0.1191	0.00999983	0.02678	0.0214	8.93408e-06	0.640301	0.0109791	33.9469
		rs3869145	A	G	-0.3894	-0.0643999	0.0561	0.0545	4.73151e-12	0.2378	0.00642219	19.766
		rs7192768	C	T	-0.4789	0.00959589	0.03416	0.0279	2.47002e-43	0.732099	0.0603528	196.413
		rs72880510	T	C	0.1777	-0.0214995	0.03661	0.038	1.265e-06	0.5702	0.00764052	23.5446
		rs74405933	A	G	-0.7731	0.0729995	0.05178	0.0485	1.0639e-48	0.1324	0.0679027	222.773
		rs76548433	T	C	-1.064	0.095601	0.2399	0.1186	9.54993e-06	0.42	0.00638732	19.658
		rs79709127	T	G	1.671	0.106304	0.3721	0.1018	7.40798e-06	0.2961	0.00654726	20.1535
		rs9270599	A	G	0.5573	-0.180704	0.03189	0.025	3.05492e-65	5.08276e-13	0.090747	305.2
		rs9271768	G	A	0.4094	-0.219601	0.03232	0.0248	6.86752e-36	9.2406e-19	0.0498237	160.35
		rs9379818	T	G	-0.1368	0.00129916	0.02908	0.0213	2.64899e-06	0.951	0.00718013	22.1156
		rs944963	G	A	-0.12	0.00609856	0.02678	0.0215	7.65702e-06	0.7752	0.00651898	20.0658

## Sheet: Table S10
Supplementary Table S10. IVs used for MR analysis of Plasma Metabolites to Ulcerative colitis (P<1.00E-05)
NO.	Exposure	SNP	Effect allele	Other allele	Plasma Metabolites beta	Ulcerative colitis beta	Plasma Metabolites se	Ulcerative colitis se	Plasma Metabolites pval	Ulcerative colitis pval	R2	F
1	Acetylcarnitine levels (Biocrates platform)	rs10984356	G	A	-0.144742	0.0677008	0.0326654	0.0431	9.37703e-06	0.1164	0.00237081	19.6294
		rs112845131	T	A	0.324374	-0.0908	0.0667607	0.0984	1.18128e-06	0.356	0.00284922	23.6018
		rs115362213	C	G	-0.313614	0.0463968	0.0668907	0.1727	2.75273e-06	0.788401	0.00265351	21.9763
		rs1171617	T	G	0.215613	-0.0234017	0.0180295	0.0276	5.83405e-33	0.3956	0.0170155	142.981
		rs117508585	A	G	-0.264148	0.141699	0.0589634	0.1265	7.46889e-06	0.2624	0.00242321	20.0643
		rs138268157	G	A	0.107567	-0.094901	0.0225861	0.0341	1.91198e-06	0.00541003	0.00273779	22.6762
		rs139264311	G	A	-0.230906	-0.0461008	0.0521359	0.1102	9.47e-06	0.675499	0.00236854	19.6106
		rs146712130	A	T	-0.378122	0.0981969	0.0854937	0.108	9.74293e-06	0.3632	0.00236202	19.5565
		rs147882444	A	G	-0.269681	0.052099	0.060037	0.0976	7.05834e-06	0.5933	0.00243623	20.1724
		rs16865990	G	A	-0.373578	-0.175196	0.0752289	0.1773	6.83895e-07	0.3231	0.00297587	24.654
		rs1839212	A	G	0.217408	-0.113998	0.0465305	0.0686	2.97752e-06	0.0964007	0.00263539	21.8258
		rs188283366	C	G	0.246081	-0.0820021	0.0556954	0.1293	9.94627e-06	0.526	0.00235726	19.517
		rs273694	C	T	0.070912	-0.00420116	0.0154344	0.0226	4.33962e-06	0.8515	0.00254839	21.1035
		rs55640226	C	T	-0.129357	0.00429923	0.02927	0.0413	9.8956e-06	0.9166	0.00235843	19.5267
		rs55796423	A	G	-0.0969525	0.0227981	0.0211135	0.0285	4.39083e-06	0.4235	0.00254569	21.0811
		rs61765007	A	G	-0.261156	0.0258042	0.0577114	0.0898	6.03371e-06	0.773599	0.00247239	20.4725
		rs662138	G	C	-0.0872708	0.0192032	0.0197411	0.028	9.83515e-06	0.4933	0.00235985	19.5384
		rs71454277	A	C	0.264081	-0.0765031	0.0592975	0.1092	8.44882e-06	0.4834	0.00239483	19.8288
		rs74823953	T	C	-0.407734	0.182796	0.0679719	0.0996	1.99076e-09	0.0662995	0.00433633	35.9741
		rs79958740	T	A	0.204757	0.0996988	0.042295	0.0684	1.2908e-06	0.1452	0.00282868	23.4312
		rs898847	C	T	0.0867139	0.00820356	0.0173494	0.0248	5.78998e-07	0.7411	0.00301448	24.9749
2	Carnitine C14 levels	rs11242109	T	G	-0.114789	0.0701975	0.0148237	0.0211	9.66201e-15	0.000897202	0.00722369	59.949
		rs114582935	T	G	-0.469434	0.671898	0.104271	0.2788	6.73008e-06	0.0159401	0.00245344	20.2636
		rs116994213	C	T	-0.253204	0.0726997	0.0549177	0.0892	4.01492e-06	0.4153	0.00257287	21.2525
		rs12907371	C	G	0.107621	-0.0122042	0.0232278	0.0336	3.59875e-06	0.717599	0.00259817	21.4621
		rs148197593	A	G	-0.209621	-0.0199986	0.046079	0.0747	5.38566e-06	0.7886	0.00250492	20.6899
		rs148371531	T	C	0.204723	0.0160997	0.0438264	0.0847	2.99414e-06	0.8488	0.00264079	21.8151
		rs149340696	T	C	-0.364011	0.153999	0.0799313	0.5854	5.26217e-06	0.7925	0.00251029	20.7343
		rs17643150	A	G	-0.190233	-0.100705	0.0406873	0.0939	2.93267e-06	0.2837	0.0026456	21.8549
		rs28864674	G	A	-0.0722921	0.033805	0.0162305	0.0214	8.42447e-06	0.1147	0.00239431	19.774
		rs34402821	G	A	0.123901	-0.0205964	0.0259358	0.0411	1.77753e-06	0.6157	0.00276165	22.8163
		rs34904621	T	C	-0.077196	0.0467977	0.0173666	0.0241	8.78531e-06	0.0521603	0.00239188	19.754
		rs4146338	T	C	0.11686	-0.0138961	0.0234863	0.0332	6.50273e-07	0.6748	0.00299516	24.7513
		rs4149577	A	G	0.0697668	-0.0341981	0.0151233	0.0214	3.96523e-06	0.11	0.00257575	21.2764
		rs4964471	C	T	0.0960186	-0.025502	0.0215871	0.0318	8.66875e-06	0.4218	0.00239497	19.7796
		rs56308528	A	G	0.103729	-0.0204987	0.0219352	0.0316	2.25768e-06	0.5162	0.0027062	22.3569
		rs6067734	A	G	-0.126087	0.0281014	0.0283511	0.0414	8.6944e-06	0.4977	0.00239431	19.774
		rs72777054	A	G	0.126294	-0.134	0.0277677	0.0498	5.41e-06	0.00709905	0.0025039	20.6814
		rs75555206	A	G	-0.220997	0.0347009	0.048568	0.0758	5.35808e-06	0.647301	0.00250612	20.6998
		rs79599128	G	A	-0.147596	0.0711953	0.0308138	0.0422	1.66853e-06	0.09166	0.00277633	22.9379
		rs80081601	A	T	-0.412822	0.168603	0.0837017	0.1078	8.13667e-07	0.1177	0.00294305	24.3193
		rs80279825	C	A	0.256608	-0.0469027	0.0580649	0.093	9.90061e-06	0.6142	0.00236431	19.5257
3	Epiandrosterone sulfate levels	rs10822184	C	T	0.0654251	-0.00019998	0.014365	0.0211	5.25145e-06	0.9931	0.00253129	20.7382
		rs10964588	G	T	0.0815027	-0.0193025	0.0176015	0.0255	3.649e-06	0.4489	0.00261621	21.4357
		rs112881196	G	C	-0.210914	0.0933002	0.0396069	0.0683	1.00847e-07	0.1718	0.00345725	28.3506
		rs1165191	T	A	0.0838643	-0.0281014	0.0168001	0.0246	5.97913e-07	0.2525	0.0030393	24.9129
		rs117209214	A	G	-0.619188	0.00980181	0.0833405	0.0882	1.08911e-13	0.9111	0.00670773	55.1857
		rs117907084	C	A	-0.163257	0.0638987	0.0364392	0.0786	7.45494e-06	0.4166	0.00253129	20.7382
		rs117976748	C	T	-0.257635	0.0636003	0.0573159	0.0833	6.95675e-06	0.445	0.00246577	20.2001
		rs11932379	C	T	0.145758	-0.0278972	0.0313341	0.0528	3.2915e-06	0.5975	0.00264027	21.6334
		rs1335061	T	C	-0.0671821	0.0546018	0.0148239	0.021	5.84246e-06	0.00944496	0.00250644	20.5341
		rs140628452	T	C	-0.258012	-0.142601	0.0574047	0.1092	6.96978e-06	0.1916	0.00246535	20.1966
		rs148982377	C	T	-1.32238	0.138894	0.0376602	0.0542	1e-200	0.01044	0.131068	1232.65
		rs149982314	T	C	-0.343142	0.306999	0.0758139	0.3975	6.00804e-06	0.4399	0.00249993	20.4807
		rs17586938	T	C	-0.0810941	-0.0211011	0.0173158	0.0254	2.82358e-06	0.4057	0.00267605	21.9274
		rs17834682	T	C	0.179081	-0.00450011	0.0385631	0.0541	3.41981e-06	0.9335	0.00263134	21.56
		rs1939768	G	T	-0.182458	0.062301	0.0309108	0.0437	3.57504e-09	0.1539	0.00424447	34.8337
		rs34445681	C	A	-0.207922	-0.156003	0.0435941	0.0776	1.84674e-06	0.0442497	0.00277526	22.7426
		rs4314048	A	T	-0.0667604	0.00479847	0.0149019	0.0233	7.46426e-06	0.8379	0.00244937	20.0654
		rs4961487	T	A	-0.0773951	-0.00840458	0.0150266	0.0221	2.59737e-07	0.7036	0.00323492	26.5216
		rs56225736	A	G	0.130168	-0.0513038	0.02097	0.0312	5.38995e-10	0.1006	0.00469175	38.5217
		rs598997	A	G	-0.0728377	0.00720399	0.0158032	0.0229	4.04495e-06	0.753199	0.00259215	21.2381
		rs76205362	C	T	-0.213151	0.0557982	0.0474983	0.0774	7.20456e-06	0.4708	0.00245762	20.1332
		rs9294747	C	T	-0.0993878	-0.00990083	0.019349	0.0284	2.79768e-07	0.7291	0.00321747	26.3781
		rs949696	G	A	-0.181414	0.0513986	0.0400241	0.0568	5.82556e-06	0.3658	0.00250711	20.5396
4	5alpha-androstan-3beta,17beta-diol monosulfate (2) levels	rs111863675	A	G	-0.347345	0.0511968	0.0722977	0.1686	1.55234e-06	0.7616	0.00325599	23.0755
		rs112881196	G	C	-0.300298	0.0933002	0.0433173	0.0683	4.13396e-12	0.1718	0.00675561	48.0462
		rs11663683	T	C	0.0789781	0.00870203	0.0159019	0.0227	6.81443e-07	0.7009	0.00347879	24.66
		rs117299048	A	T	0.324771	-0.208403	0.0679297	0.1216	1.7444e-06	0.0863993	0.00322447	22.8514
		rs117907084	C	A	-0.181581	0.0638987	0.0396945	0.0786	4.77446e-06	0.4166	0.00295272	20.9198
		rs11807828	A	G	0.175292	0.0677988	0.0351624	0.047	6.18962e-07	0.1491	0.00350484	24.8453
		rs1202220	C	T	0.0744629	-0.0326995	0.0166978	0.0227	8.21743e-06	0.1499	0.00280651	19.881
		rs138257623	C	A	0.167345	-0.0505981	0.0342927	0.0489	1.06144e-06	0.3006	0.00335882	23.8067
		rs139943078	T	G	0.2211	0.0481995	0.0483186	0.1307	4.74213e-06	0.712	0.00295454	20.9327
		rs141113556	G	A	0.267786	0.0736035	0.0593711	0.0936	6.47124e-06	0.4313	0.0028708	20.3377
		rs143358204	G	A	0.254463	-0.102701	0.0573714	0.1634	9.19187e-06	0.5298	0.00277637	19.6669
		rs146308324	A	C	-0.330872	-0.111502	0.0745815	0.0944	9.14845e-06	0.2374	0.00277764	19.6759
		rs146802218	G	C	-0.464087	0.298905	0.0988296	0.1541	2.65528e-06	0.0523805	0.00311098	22.0446
		rs147344701	A	G	-0.359861	0.0689009	0.0778157	0.1181	3.75443e-06	0.5596	0.00301751	21.3802
		rs148982377	C	T	-1.09088	0.138894	0.052914	0.0542	1.96476e-94	0.01044	0.0567377	424.903
		rs150754448	A	G	0.101273	0.00350385	0.0218622	0.0299	3.6161e-06	0.9061	0.00302767	21.4524
		rs342165	G	A	-0.104411	0.0423023	0.0230924	0.0301	6.14155e-06	0.159	0.00288487	20.4377
		rs35192168	A	T	-0.0768829	-0.00480151	0.0165984	0.0223	3.62259e-06	0.8308	0.00302717	21.4489
		rs4149056	C	T	0.109996	-0.0109004	0.0211596	0.029	2.01028e-07	0.7071	0.00380985	27.0157
		rs56225736	A	G	0.126194	-0.0513038	0.0222763	0.0312	1.47098e-08	0.1006	0.00452116	32.0825
		rs6807359	T	C	-0.105004	0.0230034	0.0234252	0.0332	7.37654e-06	0.4876	0.00283556	20.0873
		rs6843105	A	C	-0.0953365	0.0537019	0.0196885	0.0331	1.28382e-06	0.1047	0.00330735	23.4407
		rs7139537	G	T	0.0854842	-0.0248975	0.0170333	0.023	5.20377e-07	0.2784	0.00355185	25.1797
		rs75025327	G	T	-0.304693	0.0285024	0.0656411	0.1098	3.45381e-06	0.7954	0.00355185	25.1797
		rs75121365	T	C	0.227048	-0.00950503	0.0498598	0.0666	5.27035e-06	0.8869	0.00292609	20.7306
		rs772736	C	T	-0.356656	0.0234017	0.0773338	0.1064	3.98999e-06	0.8258	0.00304003	21.5402
		rs78424818	C	A	-0.266844	0.130701	0.0593833	0.0887	7.00307e-06	0.1406	0.00284953	20.1866
		rs79728496	A	G	-0.127843	-0.0289037	0.0286214	0.0388	7.94416e-06	0.4565	0.00281562	19.9457
		rs9422240	C	T	0.0698772	0.0227979	0.0156369	0.0231	7.86819e-06	0.3237	0.00281819	19.964
		rs9933711	C	T	0.0752489	-0.0120965	0.0158388	0.0222	2.02506e-06	0.587	0.00318418	22.5649
5	Androstenediol (3alpha, 17alpha) monosulfate (3) levels	rs10166967	G	T	-0.143727	-0.0489044	0.030905	0.0505	3.30946e-06	0.3327	0.0026332	21.6229
		rs10238197	G	C	-0.075533	0.0231049	0.0139091	0.0217	5.61997e-08	0.2882	0.00358695	29.4828
		rs10897407	G	A	-0.0673378	0.0328022	0.0140301	0.0216	1.59041e-06	0.1298	0.00280406	23.0298
		rs11122565	T	G	-0.0756087	0.00880116	0.0166806	0.0265	5.82276e-06	0.738401	0.00250174	20.5406
		rs116262021	T	A	-0.357746	0.135304	0.070142	0.101	3.39084e-07	0.1801	0.00316538	26.0068
		rs117209214	A	G	-0.38477	0.00980181	0.0779642	0.0882	8.00659e-07	0.9111	0.00296437	24.3504
		rs12549641	G	A	-0.0675113	0.00500249	0.0139865	0.0217	1.38689e-06	0.818	0.00283603	23.2932
		rs12939689	G	A	-0.117772	-0.0928982	0.0263622	0.0443	7.91523e-06	0.0360903	0.00243038	19.9533
		rs13253851	C	T	-0.0649405	0.00650109	0.0146401	0.0231	9.1737e-06	0.7769	0.00239614	19.6715
		rs1374219	C	A	0.0783032	0.0538967	0.0173812	0.0269	6.63528e-06	0.0452804	0.00247135	20.2905
		rs138841709	C	G	-0.231385	0.0627025	0.0513926	0.0807	6.72203e-06	0.4372	0.00246835	20.2658
		rs1461729	G	A	-0.112794	0.0337016	0.0223246	0.0363	4.36148e-07	0.3525	0.00310644	25.5211
		rs147417168	T	C	-1.29265	0.0765999	0.273733	0.3548	2.33201e-06	0.829	0.00271479	22.2947
		rs147613192	T	G	-0.296972	0.198498	0.0639583	0.1242	3.4302e-06	0.1098	0.00262486	21.5542
		rs148982377	C	T	-0.839892	0.138894	0.0366854	0.0542	5.27483e-116	0.01044	0.0601361	524.028
		rs182566136	T	C	-0.213333	0.0315956	0.0208908	0.0336	1.75478e-24	0.3467	0.0125696	104.256
		rs2076801	C	T	-0.881251	0.0766003	0.184681	0.1467	1.82644e-06	0.6016	0.00277178	22.764
		rs212100	C	T	0.332454	0.00130085	0.0181641	0.0287	7.86911e-75	0.9652	0.0392861	334.911
		rs235799	C	T	-0.078892	0.0401035	0.0169668	0.0258	3.32287e-06	0.1191	0.00263228	21.6152
		rs2406569	T	A	-0.117307	0.0164953	0.0230347	0.0381	3.53172e-07	0.664	0.00315588	25.9285
		rs2954021	G	A	-0.0747337	0.0306963	0.0136104	0.0211	3.99881e-08	0.1464	0.00366696	30.1429
		rs4149056	C	T	0.179175	-0.0109004	0.0184253	0.029	2.3721e-22	0.7071	0.0114117	94.5409
		rs4330490	G	T	0.0691942	-0.0170046	0.0145683	0.022	2.03775e-06	0.439	0.00274623	22.5536
		rs7102	C	T	0.0643168	-0.0222017	0.0143649	0.0221	7.55753e-06	0.3165	0.00244114	20.0418
		rs72782873	T	G	-0.230808	0.172801	0.0508502	0.0862	5.65284e-06	0.0448405	0.00250862	20.5973
		rs77184300	A	G	-0.257958	0.0465018	0.056119	0.1111	4.29406e-06	0.675199	0.00257258	21.1238
		rs78135981	G	C	-1.32621	0.0766003	0.273714	0.184	1.26448e-06	0.6772	0.00285758	23.4706
		rs78813350	A	C	-1.38024	-0.403302	0.306042	0.5157	6.48405e-06	0.4342	0.00247674	20.3349
		rs9690507	T	A	-0.0663412	-0.0166014	0.014789	0.0226	7.26259e-06	0.4631	0.00245038	20.1179
		rs9738365	A	C	0.0710122	0.0281987	0.0153583	0.0238	3.76978e-06	0.2374	0.0026029	21.3734
6	Linoleoyl ethanolamide levels	rs10842367	C	T	0.0966563	-0.00149888	0.0210465	0.0268	4.37923e-06	0.9564	0.00291512	21.0853
		rs11146276	C	T	0.0726726	-0.00249688	0.0164124	0.0218	9.51542e-06	0.9101	0.00271046	19.6009
		rs11258078	A	G	-0.0761408	0.0384031	0.0170639	0.0231	8.11574e-06	0.0971494	0.00275236	19.9048
		rs117498349	T	C	0.264277	0.0251023	0.0575657	0.0819	4.41384e-06	0.759401	0.00291305	21.0703
		rs12376024	T	C	0.122803	0.106403	0.0251335	0.0335	1.029e-06	0.00151001	0.00329838	23.8667
		rs12604300	A	G	0.233388	-0.0213015	0.0521374	0.0546	7.59117e-06	0.6967	0.00276999	20.0326
		rs12662335	T	C	0.199712	0.0838999	0.0445831	0.0547	7.47997e-06	0.1253	0.00277386	20.0608
		rs141174954	G	A	-0.390027	0.00889948	0.0855774	0.1554	5.17421e-06	0.9544	0.00287109	20.7659
		rs174529	C	T	0.0847503	0.0388968	0.0170818	0.0222	6.99776e-07	0.0801807	0.00340063	24.609
		rs189272920	G	A	-0.301071	0.0352024	0.0662649	0.1295	5.53402e-06	0.785899	0.00285334	20.6372
		rs2435586	A	G	-0.0921325	-0.0275048	0.0184528	0.0251	5.94886e-07	0.2724	0.00344371	24.9219
		rs28545508	A	C	-0.373332	0.0231988	0.0822802	0.1161	5.69722e-06	0.8413	0.00284568	20.5816
		rs2925467	C	T	-0.130074	0.0203966	0.0276656	0.0388	2.58058e-06	0.5994	0.00305489	22.0994
		rs3115772	A	C	0.135743	0.0222995	0.0301337	0.038	6.64712e-06	0.557	0.00280501	20.2866
		rs324420	A	C	0.223529	0.0535029	0.0194671	0.0261	1.61763e-30	0.0406097	0.0179483	131.809
		rs36046295	G	A	-0.0831074	-0.0128965	0.0165354	0.0213	5.00775e-07	0.545801	0.00348944	25.254
		rs36062374	T	C	0.0774118	0.00129916	0.0166828	0.0214	3.48036e-06	0.9502	0.00297582	21.5256
		rs616181	G	A	0.0910893	0.00599795	0.019193	0.0251	2.07524e-06	0.8117	0.00311257	22.5179
		rs62005640	G	A	-0.150233	-0.0704957	0.0286972	0.0381	1.6487e-07	0.0644896	0.00378468	27.3988
		rs631938	A	T	0.343955	-0.0564963	0.0771614	0.0905	8.28812e-06	0.5326	0.00274683	19.8647
		rs7426919	A	G	0.0725356	0.0197046	0.0163814	0.0213	9.51425e-06	0.3568	0.00271048	19.6011
		rs75187018	A	G	-0.197162	-0.225797	0.0445672	0.079	9.69227e-06	0.00425197	0.0027056	19.5657
		rs7662010	A	G	0.175682	0.0871039	0.0392369	0.0486	7.55291e-06	0.0729592	0.0027713	20.0422
		rs7696703	A	G	0.184809	0.0711013	0.0414077	0.0563	8.07662e-06	0.2061	0.00275366	19.9142
7	1-palmitoyl-2-arachidonoyl-GPI (16:0/20:4) levels	rs10468017	T	C	0.0806585	-0.0154995	0.0169434	0.0237	1.93134e-06	0.5145	0.00280483	22.6564
		rs10889340	C	A	0.109162	0.00619918	0.0159561	0.0224	7.84256e-12	0.7833	0.00577565	46.7931
		rs112209914	T	C	0.318907	0.0421012	0.071921	0.1019	9.24424e-06	0.679599	0.00243436	19.6566
		rs114127069	A	G	0.171509	-0.0297996	0.0386419	0.0549	9.06191e-06	0.5867	0.00243906	19.6947
		rs11671715	C	T	-0.0713695	0.0159973	0.015443	0.0213	3.81008e-06	0.4519	0.00264386	21.3528
		rs12823997	T	C	0.0898239	-0.0122953	0.0181102	0.0258	7.05461e-07	0.634501	0.00304397	24.594
		rs12963704	C	T	0.16672	0.0203966	0.0371092	0.0531	7.0335e-06	0.7007	0.00249892	20.1792
		rs1333541	A	C	-0.140241	0.0190965	0.0312113	0.0526	7.01408e-06	0.7163	0.00249957	20.1845
		rs140033739	A	G	-0.158892	0.186297	0.0353261	0.1021	6.86335e-06	0.0679094	0.00250467	20.2258
		rs140095724	G	A	0.458612	0.0935967	0.101063	0.1243	5.6818e-06	0.4513	0.00254932	20.5873
		rs143708413	A	G	-0.313625	0.112301	0.0699166	0.1146	7.26724e-06	0.327	0.00249117	20.1165
		rs149615216	T	C	0.40913	-0.176904	0.0728455	0.1027	1.94978e-08	0.0850002	0.00389984	31.5362
		rs1508735	A	G	-0.100929	-0.0157026	0.0207705	0.0259	1.17829e-06	0.5431	0.00292209	23.6064
		rs174560	C	T	-0.161873	0.0492007	0.0165689	0.0229	1.51944e-22	0.0314702	0.0117078	95.4231
		rs183019417	G	T	-0.422296	0.0805053	0.0914698	0.0671	3.89742e-06	0.2306	0.0026385	21.3094
		rs2318888	T	C	-0.0853382	0.0124028	0.017485	0.0245	1.05741e-06	0.6112	0.00294781	23.8149
		rs2623844	G	A	0.115777	-0.0892006	0.0247184	0.0373	2.81561e-06	0.0169399	0.0027155	21.9329
		rs34373785	A	G	0.150975	0.0225049	0.0335714	0.0458	6.88796e-06	0.6233	0.00250385	20.2192
		rs4683709	T	G	-0.0771261	0.018596	0.0160168	0.0228	1.46967e-06	0.416	0.00286966	23.1816
		rs4846914	A	G	0.0793001	0.0161981	0.0156773	0.0218	4.23082e-07	0.4571	0.00316559	25.5798
		rs71400201	A	G	-0.205281	-0.0570043	0.0433727	0.0706	2.21278e-06	0.4201	0.00277259	22.3953
		rs72681051	A	T	-0.117662	0.043002	0.0263746	0.0363	8.15124e-06	0.2361	0.00246409	19.8972
		rs77732096	G	A	-0.278839	0.0149005	0.0614504	0.0875	5.68879e-06	0.8648	0.00254903	20.5849
		rs78366066	G	T	-0.137109	0.072603	0.0310247	0.0528	9.90044e-06	0.1693	0.0024182	19.5258
		rs8091573	C	T	0.129586	-0.0399993	0.0239563	0.0342	6.32832e-08	0.2427	0.0036185	29.2529
8	1-linoleoyl-2-arachidonoyl-GPC (18:2/20:4n6) levels	rs111589439	C	T	-0.527905	0.155205	0.117774	0.4665	7.38182e-06	0.739301	0.00248562	20.0865
		rs111676697	T	G	0.111781	-0.0310986	0.0179331	0.0278	4.56847e-10	0.2629	0.00479558	38.8434
		rs11236515	G	A	-0.135569	0.0741957	0.0254859	0.0345	1.04121e-07	0.0314398	0.00349706	28.2887
		rs115735785	C	T	0.232236	-0.0298015	0.0486807	0.0889	1.83675e-06	0.7373	0.00281465	22.753
		rs1168041	C	T	0.0722949	0.0107981	0.0163428	0.0233	9.7047e-06	0.641501	0.0024211	19.5639
		rs12317268	G	A	0.10867	-0.0358979	0.0207355	0.029	1.59924e-07	0.215	0.00339482	27.4589
		rs141156905	G	C	0.234159	-0.0377966	0.0509818	0.067	4.36947e-06	0.5727	0.00260952	21.0903
		rs141695929	T	C	-0.363598	-0.0511038	0.0739594	0.1344	8.82514e-07	0.704001	0.00298854	24.1629
		rs17231506	T	C	0.0968277	0.0200967	0.0160793	0.0231	1.7238e-09	0.384	0.00447733	36.2541
		rs174560	C	T	-0.314042	0.0492007	0.0160757	0.0229	5.51808e-85	0.0314702	0.0451914	381.529
		rs184548570	T	C	0.31779	-0.0408012	0.0677394	0.1355	2.71398e-06	0.7633	0.00272218	22.0034
		rs185767502	C	T	-0.334102	0.0926966	0.0641682	0.1468	1.92268e-07	0.5279	0.00335092	27.1026
		rs188247550	T	C	-0.350612	0.095001	0.0754935	0.1347	3.41285e-06	0.4809	0.00266795	21.5639
		rs2059557	A	C	0.0691462	-0.0239034	0.0153076	0.0231	6.26871e-06	0.3002	0.00252423	20.3993
		rs2127232	C	A	0.128788	-0.0560022	0.0291032	0.0401	9.63431e-06	0.1621	0.00242281	19.5777
		rs2281872	C	T	-0.0817623	0.000700245	0.0161711	0.0227	4.27982e-07	0.9766	0.0031605	25.5576
		rs2417301	G	A	0.119223	-0.0995014	0.026055	0.0389	4.74325e-06	0.0104701	0.00259009	20.9329
		rs261342	C	G	-0.099118	0.0135971	0.0185656	0.0263	9.35708e-08	0.6047	0.00352256	28.4957
		rs28496041	T	C	0.147773	-0.00480151	0.0321615	0.0526	4.33368e-06	0.9279	0.00261147	21.1062
		rs34783509	C	T	-0.297566	0.00490199	0.0635184	0.109	2.80344e-06	0.964	0.0027145	21.9412
		rs4846913	A	C	0.0780224	0.0156962	0.0157224	0.0218	6.95945e-07	0.4721	0.00304495	24.6203
		rs4932474	T	C	-0.0986494	0.00420116	0.0158029	0.0218	4.3062e-10	0.8462	0.00480977	38.959
		rs58542926	T	C	-0.268266	-0.0177974	0.0287406	0.0411	1.01915e-20	0.6654	0.0106899	87.1028
		rs59141993	T	A	-0.765152	-0.0127978	0.148426	0.0756	2.53505e-07	0.8657	0.00328511	26.5685
		rs72987546	C	T	-0.0938045	0.0435967	0.019864	0.0285	2.33137e-06	0.1262	0.00275815	22.2949
		rs73120749	C	G	0.20472	0.0487044	0.0453327	0.0758	6.3037e-06	0.5203	0.00252292	20.3887
		rs75180835	T	C	0.222249	-0.117096	0.049083	0.1114	5.95358e-06	0.2931	0.0025364	20.4979
		rs75425611	A	C	-0.263062	-0.172997	0.059464	0.102	9.69379e-06	0.0897098	0.00242136	19.5659
		rs79712551	A	G	0.126282	-0.0366017	0.0259241	0.0388	1.10926e-06	0.3463	0.00293429	23.7229
9	(S)-3-hydroxybutyrylcarnitine levels	rs11073185	A	C	-0.110991	0.00299551	0.0230509	0.0349	1.47177e-06	0.9307	0.00280272	23.179
		rs1171615	T	C	0.167639	-0.017604	0.017506	0.0274	1.00773e-21	0.521	0.0109945	91.6792
		rs117938827	G	A	0.276972	-0.0487044	0.0597449	0.1135	3.55375e-06	0.667599	0.0025986	21.4865
		rs12126156	A	T	-0.0656634	-0.025205	0.0147774	0.0217	8.85012e-06	0.2442	0.00238787	19.7399
		rs13209735	T	G	0.901433	-0.188501	0.197858	0.1823	5.21477e-06	0.3011	0.00250996	20.7517
		rs13263087	A	G	0.112551	0.0600974	0.0238389	0.0361	2.34315e-06	0.0960196	0.00269496	22.2854
		rs16927332	T	C	0.158519	-0.0665993	0.0352548	0.0518	6.9115e-06	0.1979	0.0024449	20.2125
		rs182367467	C	T	0.195223	-0.0121953	0.0429549	0.0735	5.49761e-06	0.8683	0.00249775	20.6505
		rs2409413	G	T	-0.0724835	0.0187038	0.0154073	0.0228	2.54504e-06	0.4113	0.00267584	22.1269
		rs2781423	C	G	0.077518	-0.0243029	0.0161868	0.0248	1.67639e-06	0.3274	0.00277253	22.9286
		rs2868547	G	C	0.0932961	-0.00689617	0.0209183	0.0308	8.19528e-06	0.824	0.00240562	19.887
		rs28884498	A	G	0.201851	-0.0905047	0.0452254	0.0574	8.07322e-06	0.1145	0.00240906	19.9155
		rs35890527	A	G	0.0842372	-0.0385953	0.0173505	0.0259	1.20365e-06	0.1362	0.00284933	23.5656
		rs3750389	T	G	-0.11027	-0.100904	0.0241337	0.0361	4.89738e-06	0.00512602	0.00252446	20.8719
		rs4886485	C	A	0.079998	-0.0467977	0.0147947	0.0216	6.40143e-08	0.0303201	0.0035319	29.2308
		rs71583465	C	G	-0.0689607	0.0465018	0.0152263	0.0222	5.92487e-06	0.0362001	0.00248047	20.5073
		rs73959582	C	T	0.11895	-0.0400953	0.0255749	0.0379	3.30239e-06	0.2891	0.00261555	21.627
		rs7541058	T	C	0.152383	-0.0825016	0.0151211	0.023	6.94779e-24	0.000343803	0.0121616	101.532
		rs75673453	A	G	0.154572	-0.0164038	0.0316575	0.0551	1.04668e-06	0.7656	0.00288173	23.8343
		rs77048140	C	A	0.330252	0.188404	0.0740009	0.1827	8.0894e-06	0.3022	0.00240862	19.9118
		rs9320712	A	G	0.136746	-0.0252973	0.0268827	0.0382	3.64234e-07	0.5082	0.00312696	25.8689
10	Laurate (12:0) levels	rs10967866	A	G	0.0758339	-0.00959589	0.0158578	0.0231	1.73461e-06	0.6781	0.00277234	22.8631
		rs112924858	T	C	-0.251497	0.0382972	0.0563114	0.0951	7.96275e-06	0.687	0.00241898	19.9419
		rs11574245	C	T	0.110437	-0.00169856	0.0247152	0.0348	7.8822e-06	0.9602	0.00242136	19.9616
		rs1201422	T	A	0.0764264	-0.00919757	0.0153736	0.0217	6.65148e-07	0.670601	0.00299533	24.7076
		rs140887328	T	C	0.319521	0.0660967	0.0684252	0.2326	3.01742e-06	0.776301	0.0026438	21.8002
		rs1429226	G	A	0.125497	0.0469973	0.0278816	0.0395	6.76177e-06	0.2344	0.00245683	20.2547
		rs146947505	A	G	0.267154	0.118503	0.0581279	0.0912	4.3076e-06	0.1939	0.00256125	21.1178
		rs147937461	A	C	0.221574	-0.204604	0.0488234	0.1129	5.67159e-06	0.0700906	0.00249751	20.5909
		rs34642338	A	G	0.0713016	0.0118001	0.0154942	0.022	4.18832e-06	0.5914	0.00256776	21.1716
		rs55763646	A	G	-0.101091	-0.0458974	0.0219345	0.034	4.0508e-06	0.1765	0.0025755	21.2356
		rs6478954	T	G	-0.0738164	-0.0458031	0.016127	0.0349	4.71219e-06	0.1901	0.00254042	20.9456
		rs6870663	A	G	0.0779082	0.0654038	0.0170594	0.0254	4.95059e-06	0.00999908	0.00252901	20.8513
		rs6936162	C	T	0.341393	0.173806	0.0746507	0.0947	4.8033e-06	0.0665105	0.002536	20.9091
		rs7255529	G	A	0.0712642	-0.0143959	0.0161226	0.0253	9.86363e-06	0.5702	0.00236948	19.5329
		rs7672067	A	G	-0.0813389	-0.0212032	0.0179098	0.0257	5.58344e-06	0.4086	0.00250114	20.621
		rs78325276	C	T	-0.11016	-0.031799	0.0247803	0.0367	8.77008e-06	0.3865	0.00239665	19.7574
		rs79346115	G	A	-0.267508	-0.0952011	0.0604477	0.0886	9.62432e-06	0.283	0.00237516	19.5798
		rs9530611	A	G	0.117209	0.0425996	0.0262823	0.0412	8.21087e-06	0.3018	0.00241189	19.8834
11	3-(4-hydroxyphenyl)lactate levels	rs10066802	A	G	0.0686252	0.0140015	0.0154557	0.0223	8.99136e-06	0.5317	0.00238137	19.7099
		rs10821960	G	A	-0.0768144	-0.0690035	0.0169589	0.0251	5.91365e-06	0.00591194	0.00247791	20.5109
		rs10834052	C	T	0.0837025	0.00480151	0.018436	0.0287	5.62105e-06	0.8664	0.00248962	20.6081
		rs11084541	G	T	0.144624	0.127004	0.0297488	0.0602	1.16493e-06	0.0350002	0.00285347	23.6285
		rs111681646	T	C	0.169715	0.0274011	0.0376937	0.0575	6.71685e-06	0.6342	0.00244856	20.2674
		rs114938316	A	G	0.196955	0.0693955	0.0428982	0.0683	4.40678e-06	0.3098	0.00254578	21.0742
		rs115617321	A	G	0.192502	-0.102099	0.0423063	0.0831	5.35986e-06	0.2194	0.00250061	20.6993
		rs1216018	T	C	-0.0992148	-0.0352024	0.0160867	0.0231	6.93763e-10	0.1266	0.00458454	38.0289
		rs12602385	T	C	-0.0670153	-0.0176956	0.0150898	0.0217	8.95033e-06	0.4148	0.00238242	19.7186
		rs12602929	C	T	-0.161652	-0.0475036	0.0158478	0.0254	1.97677e-24	0.0614398	0.0124411	104.021
		rs12924138	T	G	-0.0695011	0.00880116	0.0147268	0.0217	2.36579e-06	0.684499	0.00268949	22.267
		rs12931677	A	T	0.109476	-0.0217038	0.0234027	0.0339	2.89794e-06	0.5215	0.00264259	21.8777
		rs144505368	A	G	0.340042	0.245101	0.0768644	0.1228	9.69243e-06	0.0458796	0.00236406	19.5663
		rs17679693	G	A	-0.165081	-0.0539956	0.0335384	0.0638	8.56011e-07	0.3971	0.00292489	24.2217
		rs2091626	T	G	0.0762046	-0.0270013	0.0170648	0.0257	7.9849e-06	0.2927	0.00240871	19.9368
		rs2439450	C	G	0.0750835	0.0426954	0.0166305	0.0247	6.33717e-06	0.0829908	0.00246196	20.3785
		rs2868943	A	T	-0.0732791	-0.0102019	0.0152215	0.0221	1.47803e-06	0.646399	0.00279834	23.1708
		rs58824245	C	T	-0.194789	-0.0162965	0.039912	0.0568	1.05838e-06	0.774499	0.0028757	23.8131
		rs62008290	A	G	0.261961	0.0034042	0.0589673	0.1	8.8928e-06	0.9727	0.00238389	19.7308
		rs62241692	G	C	0.139549	-0.0156962	0.028516	0.0404	9.89589e-07	0.697	0.00289129	23.9426
		rs6997338	A	G	-0.0830276	0.0140015	0.0186843	0.027	8.84198e-06	0.604	0.00238521	19.7418
		rs7142830	T	C	0.0768605	0.00600195	0.0148475	0.0215	2.2588e-07	0.779301	0.00323419	26.7913
		rs74224512	A	G	0.0915324	0.0619978	0.0203197	0.0306	6.64909e-06	0.0431102	0.00245088	20.2866
		rs74570194	A	G	0.0879284	-0.016902	0.0194686	0.0311	6.28929e-06	0.5872	0.00246371	20.3931
		rs750493	A	G	-0.0990265	0.000899595	0.0221329	0.0332	7.67059e-06	0.978	0.00241795	20.0134
		rs77917636	A	T	0.30404	-0.0802994	0.065408	0.0891	3.34587e-06	0.3677	0.00260938	21.602
12	X-13729 levels	rs10174021	C	T	0.119528	0.002002	0.0242901	0.0354	8.61667e-07	0.9548	0.00312521	24.2085
		rs10937929	G	A	-0.0801034	0.0719042	0.0160688	0.0226	6.19578e-07	0.00144401	0.00320699	24.8441
		rs10999397	C	A	-0.0740084	-0.0207042	0.0160775	0.0219	4.16017e-06	0.3441	0.00273585	21.1842
		rs1112669	C	G	0.0971592	-0.0548998	0.0205543	0.0292	2.27913e-06	0.0602393	0.00288447	22.3383
		rs11130907	T	A	0.0753953	-0.0129952	0.0161981	0.0227	3.24668e-06	0.566601	0.00279706	21.6595
		rs111875922	T	C	0.275114	-0.139101	0.059389	0.1716	3.6145e-06	0.4176	0.00277055	21.4536
		rs114081268	A	G	-0.345036	-0.0325955	0.0717327	0.1116	1.50913e-06	0.77	0.00298644	23.1303
		rs116938011	T	C	-0.425383	0.346401	0.0804237	0.1858	1.22803e-07	0.06223	0.00360894	27.9692
		rs117144859	G	C	0.201184	-0.186197	0.0374958	0.076	8.07197e-08	0.01431	0.00371333	28.7812
		rs117982327	C	T	-0.224408	-0.0155977	0.0498896	0.0739	6.85696e-06	0.8328	0.00261263	20.2276
		rs118155399	G	A	-0.168902	0.0129029	0.0374811	0.0576	6.59641e-06	0.8232	0.00262218	20.3017
		rs12034533	C	A	0.0994195	-0.00689617	0.0210381	0.0293	2.29335e-06	0.8144	0.00288293	22.3263
		rs186601729	T	C	-0.253758	-0.0929051	0.0553276	0.0815	4.50834e-06	0.2544	0.00271602	21.0302
		rs189978904	T	C	0.191196	0.117596	0.0412435	0.0961	3.55591e-06	0.2208	0.00277458	21.4849
		rs28477602	T	C	-0.080253	0.00870203	0.0175942	0.0239	5.0827e-06	0.715	0.00268641	20.8004
		rs373599134	G	A	0.167103	0.0708964	0.0368681	0.0656	5.83044e-06	0.2799	0.0026526	20.5378
		rs4939880	T	C	-0.0717239	0.0282959	0.0160412	0.0217	7.77663e-06	0.1912	0.0025816	19.9867
		rs60981106	A	G	0.191128	-0.0814053	0.0416986	0.058	4.57097e-06	0.161	0.00271259	21.0036
		rs7068446	G	A	-0.215191	0.0644959	0.0474379	0.0621	5.72608e-06	0.2987	0.00265705	20.5724
		rs72551330	C	T	0.297162	-0.0124028	0.0634103	0.0936	2.7814e-06	0.8948	0.00283525	21.9561
		rs72741925	G	T	-0.0761663	0.0496	0.0167451	0.0268	5.40121e-06	0.06446	0.00267144	20.6842
		rs73430743	T	C	-0.288904	0.0908	0.0615659	0.0804	2.69763e-06	0.2589	0.00284281	22.0148
		rs747631	C	A	0.0747716	-0.0126003	0.0157192	0.0219	1.96778e-06	0.5633	0.00292079	22.6204
		rs75428798	T	A	0.22875	-0.109796	0.0499915	0.0841	4.7445e-06	0.1914	0.00270341	20.9323
		rs76411331	T	C	0.11689	-0.0196008	0.0262554	0.0381	8.50626e-06	0.6078	0.00255954	19.8155
		rs79102130	A	G	-0.170119	0.0425996	0.0356434	0.0683	1.8168e-06	0.5321	0.00294053	22.7738
		rs9606138	A	G	0.125556	-0.0608972	0.0269281	0.0448	3.1219e-06	0.1735	0.00280673	21.7346
13	Phosphate to mannose ratio	rs11225514	G	A	0.101873	0.023801	0.0229837	0.0325	9.31914e-06	0.4631	0.00238841	19.6414
		rs115554300	A	C	-0.307909	0.0301023	0.0667484	0.0982	3.96924e-06	0.7596	0.00258647	21.2744
		rs117707626	G	T	0.243862	-0.133	0.0544533	0.1095	7.5217e-06	0.2246	0.00243808	20.0509
		rs1260326	C	T	-0.223397	-0.0639039	0.0151827	0.0216	5.24517e-49	0.00304902	0.0257049	216.447
		rs13009343	T	G	0.20935	0.112498	0.0468898	0.0964	8.01712e-06	0.2433	0.00242328	19.9289
		rs138453060	C	T	-0.341485	0.203598	0.0740338	0.7263	3.97747e-06	0.7792	0.00258599	21.2705
		rs139250430	A	G	-0.33679	-0.216602	0.0751637	0.1297	7.4382e-06	0.0949708	0.00244067	20.0723
		rs142336544	C	T	0.278077	0.0733021	0.0604111	0.0894	4.1629e-06	0.4124	0.0025754	21.1832
		rs147922120	A	G	0.226625	-0.00950503	0.0494697	0.0653	4.62545e-06	0.8847	0.00255092	20.9812
		rs166163	C	G	0.0797237	0.012304	0.0174898	0.0245	5.1569e-06	0.6159	0.00252566	20.773
		rs17060302	C	T	-0.120048	0.00369682	0.0268267	0.0379	7.64281e-06	0.9228	0.00243436	20.0202
		rs17665774	T	C	0.10228	-0.0260976	0.0207097	0.0301	7.86366e-07	0.3858	0.00296356	24.3853
		rs189027424	T	C	-0.364795	-0.0741957	0.0813401	0.1767	7.29788e-06	0.674401	0.00244508	20.1086
		rs2399029	T	C	0.0992752	0.0846995	0.0214915	0.031	3.85098e-06	0.00632397	0.00259351	21.3325
		rs2800902	A	T	0.0918674	-0.000900405	0.0196542	0.0272	2.95109e-06	0.9738	0.00265537	21.8427
		rs28496399	C	T	0.203032	-0.0509022	0.0458529	0.1143	9.51494e-06	0.6565	0.00238357	19.6015
		rs56138102	A	G	-0.348077	-0.231403	0.0762781	0.1186	5.0366e-06	0.0511105	0.00253116	20.8183
		rs62180452	G	A	-0.1648	-0.0280042	0.0369726	0.0573	8.29807e-06	0.625299	0.00241531	19.8632
		rs62339020	T	G	-0.2077	0.0811006	0.0466544	0.065	8.51215e-06	0.2117	0.0024094	19.8144
		rs62463241	C	G	0.0870733	0.0154008	0.0187712	0.0258	3.50653e-06	0.5505	0.00261527	21.512
		rs67573838	T	C	-0.0792175	-0.017197	0.0178179	0.0258	8.75014e-06	0.5049	0.00240299	19.7617
		rs72649494	C	A	-0.225302	-0.0419957	0.0482195	0.0689	2.97665e-06	0.542199	0.00265338	21.8262
		rs7290682	A	C	-0.0736909	-0.00599795	0.0163248	0.0238	6.36008e-06	0.8025	0.00247699	20.3716
		rs73331384	A	G	-0.27417	-0.051904	0.0584794	0.0831	2.75457e-06	0.5324	0.00267141	21.975
		rs73565833	T	C	0.207217	-0.0856995	0.0455642	0.0695	5.42065e-06	0.2172	0.00251408	20.6775
		rs80304954	G	A	-0.193691	-0.0320993	0.0411267	0.0573	2.4819e-06	0.5753	0.00269567	22.1751
14	3-hydroxyisobutyrate to phosphate ratio	rs10806401	C	T	0.0727698	0.0383043	0.0157236	0.0218	3.6909e-06	0.0793195	0.0026148	21.4137
		rs111258505	G	C	0.163173	-0.0178989	0.0367302	0.0716	8.89258e-06	0.803	0.0024098	19.7308
		rs112647662	G	C	0.103678	0.027402	0.0228452	0.0313	5.67095e-06	0.3806	0.00251459	20.591
		rs116306912	A	C	0.224356	0.0758957	0.0487003	0.069	4.08763e-06	0.2713	0.00259098	21.2181
		rs11716295	C	A	-0.183889	-0.0332994	0.0373264	0.0558	8.37033e-07	0.5501	0.00296189	24.2646
		rs117731660	A	G	-0.23693	0.0469027	0.0525023	0.0793	6.39879e-06	0.5547	0.00248645	20.36
		rs117812913	C	T	-0.33706	-0.145701	0.0743816	0.1102	5.85667e-06	0.1862	0.0025071	20.5294
		rs12050869	G	C	0.158673	-0.052896	0.0348118	0.05	5.16332e-06	0.2905	0.00253646	20.7705
		rs143440439	G	A	0.344994	0.126198	0.0760633	0.0968	5.74371e-06	0.1925	0.00251165	20.5668
		rs143696406	A	G	-0.339732	-0.125495	0.0704145	0.0997	1.40179e-06	0.2083	0.00284113	23.2725
		rs1638756	C	G	0.129057	0.0558982	0.0288571	0.0376	7.73911e-06	0.1371	0.00244216	19.9964
		rs189936991	T	G	0.312507	0.0670042	0.0702576	0.1756	8.66659e-06	0.7026	0.0024158	19.78
		rs191438932	T	C	-0.35042	-0.603105	0.0788001	0.3548	8.70953e-06	0.089199	0.00241464	19.7705
		rs2419615	T	G	-0.075784	-0.0598031	0.0165692	0.0231	4.79005e-06	0.00965095	0.00255399	20.9144
		rs3098323	G	T	0.0757412	0.00399798	0.0160091	0.0223	2.23263e-06	0.8594	0.00273225	22.3782
		rs34208684	C	T	0.195698	0.0553964	0.0376382	0.076	1.99874e-07	0.4666	0.00329806	27.0277
		rs35437332	G	T	0.0794701	0.0149005	0.0178152	0.0261	8.16535e-06	0.5672	0.00242967	19.8939
		rs4241714	C	G	-0.275625	-0.101601	0.0620426	0.0799	8.89173e-06	0.2035	0.00240984	19.7311
		rs4356457	G	C	0.106286	0.00409839	0.0240494	0.0323	9.89323e-06	0.8978	0.00238498	19.5271
		rs4784753	T	C	0.0802041	0.0642979	0.0179404	0.0254	7.80045e-06	0.0115199	0.00244031	19.9812
		rs56053960	C	T	-0.139281	-0.0213015	0.0279936	0.0447	6.50891e-07	0.633	0.00302086	24.7491
		rs74931926	A	G	-0.109248	-0.0418955	0.023991	0.0414	5.27055e-06	0.311	0.00253167	20.7312
		rs79063383	G	C	-0.189519	-0.0347009	0.0416488	0.0535	5.35435e-06	0.516799	0.00252801	20.7011
		rs9671373	A	G	0.244531	0.0493043	0.0539541	0.0985	5.83686e-06	0.616799	0.00250788	20.5358
		rs9691111	G	A	-0.0755028	0.0380965	0.0154881	0.021	1.08865e-06	0.0694496	0.00290032	23.7587
15	Phosphate to linoleoyl-arachidonoyl-glycerol (18:2 to 20:4) [1] ratio	rs10164484	G	A	-0.0845535	-0.0133998	0.0180652	0.0274	2.86223e-06	0.625101	0.00286553	21.901
		rs1168041	C	T	-0.0831525	0.0107981	0.0172613	0.0233	1.45529e-06	0.641501	0.00303499	23.2001
		rs17216525	T	C	0.196909	0.00740253	0.0300635	0.0394	5.76224e-11	0.8508	0.00559614	42.8882
		rs184318268	A	G	0.293484	0.0591981	0.0622328	0.0705	2.40639e-06	0.4011	0.00290897	22.2339
		rs1983529	T	C	0.0839094	-0.0323992	0.0188208	0.0284	8.26006e-06	0.2543	0.00260069	19.8715
		rs2122624	G	A	-0.0735471	-0.0522983	0.0163358	0.0215	6.72559e-06	0.0151098	0.00265199	20.2645
		rs261290	C	T	0.0895686	0.00709511	0.0172501	0.0226	2.07663e-07	0.753401	0.00352427	26.9535
		rs28456	G	A	0.30322	0.0559991	0.0171121	0.0233	2.95854e-70	0.0160398	0.0395597	313.903
		rs34121855	G	T	0.089283	-0.0133998	0.0201994	0.0277	9.86601e-06	0.6297	0.00255637	19.532
		rs41284258	A	G	0.260366	0.0299956	0.0574903	0.0973	5.93005e-06	0.757501	0.00268341	20.5053
		rs4675525	C	T	-0.0756764	-0.0009995	0.0165789	0.0248	5.004e-06	0.9693	0.00272583	20.8303
		rs483082	T	G	-0.177755	-0.0366951	0.0190295	0.0285	9.54298e-21	0.1973	0.0113167	87.2318
		rs56024619	T	A	-0.106163	-0.00119928	0.021401	0.0331	7.02514e-07	0.9723	0.00321775	24.6017
		rs58212877	T	C	-0.115841	-0.0267958	0.0244578	0.0345	2.17591e-06	0.4369	0.00293419	22.4272
		rs61150920	C	A	-0.279781	-0.0902976	0.0627081	0.0821	8.13342e-06	0.2711	0.00260454	19.901
		rs7131189	A	G	0.261471	0.0384031	0.0586287	0.0722	8.20415e-06	0.5948	0.00260237	19.8844
		rs7214253	A	G	0.0864661	0.0228959	0.0192976	0.0268	7.44111e-06	0.394	0.00262674	20.0711
		rs72848733	A	G	-0.135153	0.00519647	0.030014	0.0502	6.70041e-06	0.917	0.00265292	20.2717
		rs74775676	G	A	-0.101678	0.014799	0.0228756	0.0322	8.7968e-06	0.6458	0.00258499	19.7513
		rs75216879	A	G	-0.409543	0.0915029	0.0905917	0.1258	6.16199e-06	0.467	0.00267383	20.4319
		rs78719789	T	C	-0.20463	-0.0683003	0.0430031	0.0608	1.95039e-06	0.2609	0.00296159	22.6373
		rs9519271	T	C	-0.0794982	-0.00389759	0.0170199	0.0225	2.99887e-06	0.8634	0.00285387	21.8116
		rs964184	C	G	0.115322	0.0419957	0.0236564	0.0308	1.08885e-06	0.1728	0.00310777	23.7582

[truncated: 14 more sheets: Table S11, Table S12, Table S13, Table S14, Table S15, Table S16, Table S17, Table S18, Table S19, Table S20, Table S21, Table S22, Table S23, Table S24]
